# Supplementary material for: Modelling atomic and nanoscale structure in the silicon–oxygen system through active machine learning
Source: Nat Commun. 2024 Mar 2;15:1927. doi: 10.1038/s41467-024-45840-9 (PMC10908788; doi:10.1038/s41467-024-45840-9)
Supplement: Supplementary file 4 — Source Data [file 41467_2024_45840_MOESM4_ESM.xlsx]

## Sheet: Figure 2
	Transition alpha-quartz-→tridymite			Transition beta-quartz-→ tridymite			Transition alpha-quartz → coesite			Transition beta-quartz →Melt			Transition tridymite → Cristobalite			Transition coesite-→ beta-quartz			Transition cristobalite-→ melt			Transition beta-quartz → cristobalite			Transition alpha-quartz-→ beta-quartz
	Pressure [bar]	Temperature [K]		Pressure [bar]	Temperature [K]		Pressure [bar]	Temperature [K]		Pressure [bar]	Temperature [K]		Pressure [bar]	Temperature [K]		Pressure [bar]	Temperature [K]		Pressure [bar]	Temperature [K]		Pressure [bar]	Temperature [K]		Pressure [bar]	Temperature [K]
	0	678.5		3246	1016.5		28397	601.5		14010	2312.5		0	1980.5		37591	1974.5		0	2393.5		9384	1797.5		0	853.785
	1	678.5		3247	1016.5		28398	601.5		14011	2312.5		1	1980.5		37592	1974.5		1	2393.5		9385	1797.5		1000	883.785
	2	678.5		3248	1016.5		28399	601.5		14012	2312.5		2	1980.5		37593	1974.5		2	2393.5		9386	1797.5		2000	906.755
	3	678.5		3249	1016.5		28400	601.5		14013	2312.5		3	1980.5		37594	1974.5		3	2393.5		9387	1797.5		3000	937.16
	4	678.5		3250	1016.5		28401	601.5		14014	2312.5		4	1980.5		37595	1974.5		4	2393.5		9388	1797.5		4000	964.865
	5	678.5		3251	1016.5		28402	602.5		14015	2312.5		5	1980.5		37596	1974.5		5	2393.5		9389	1797.5		5000	991.895
	6	678.5		3252	1016.5		28403	602.5		14016	2312.5		6	1980.5		37597	1974.5		6	2393.5		9390	1797.5		8000	1075.67
	7	678.5		3253	1016.5		28404	602.5		14017	2312.5		7	1980.5		37598	1974.5		7	2393.5		9391	1797.5		11000	1159.46
	8	678.5		3254	1017.5		28405	602.5		14018	2312.5		8	1980.5		37599	1974.5		8	2393.5		9392	1798.5		14000	1239.19
	9	678.5		3255	1017.5		28406	602.5		14019	2312.5		9	1980.5		37600	1975.5		9	2393.5		9393	1798.5		17000	1320.94
	10	679.5		3256	1017.5		28407	603.5		14020	2312.5		10	1980.5		37601	1975.5		10	2393.5		9394	1798.5		20000	1401.35
	11	679.5		3257	1017.5		28408	603.5		14021	2312.5		11	1980.5		37602	1975.5		11	2393.5		9395	1798.5		25000	1536.48
	12	679.5		3258	1017.5		28409	603.5		14022	2312.5		12	1980.5		37603	1975.5		12	2393.5		9396	1798.5		30000	1666.21
	13	679.5		3259	1017.5		28410	603.5		14023	2312.5		13	1980.5		37604	1975.5		13	2393.5		9397	1798.5		35000	1780.93
	14	679.5		3260	1017.5		28411	603.5		14024	2312.5		14	1980.5		37605	1975.5		14	2393.5		9398	1798.5		40000	1923.14
	15	679.5		3261	1017.5		28412	604.5		14025	2312.5		15	1980.5		37606	1975.5		15	2393.5		9399	1798.5
	16	679.5		3262	1018.5		28413	604.5		14026	2312.5		16	1980.5		37607	1975.5		16	2393.5		9400	1798.5
	17	679.5		3263	1018.5		28414	604.5		14027	2312.5		17	1980.5		37608	1975.5		17	2393.5		9401	1799.5
	18	679.5		3264	1018.5		28415	604.5		14028	2312.5		18	1980.5		37609	1975.5		18	2393.5		9402	1799.5
	19	679.5		3265	1018.5		28416	605.5		14029	2312.5		19	1980.5		37610	1976.5		19	2393.5		9403	1799.5
	20	679.5		3266	1018.5		28417	605.5		14030	2313.5		20	1980.5		37611	1976.5		20	2393.5		9404	1799.5
	21	680.5		3267	1018.5		28418	605.5		14031	2313.5		21	1980.5		37612	1976.5		21	2393.5		9405	1799.5
	22	680.5		3268	1018.5		28419	605.5		14032	2313.5		22	1980.5		37613	1976.5		22	2393.5		9406	1799.5
	23	680.5		3269	1018.5		28420	605.5		14033	2313.5		23	1980.5		37614	1976.5		23	2393.5		9407	1799.5
	24	680.5		3270	1019.5		28421	606.5		14034	2313.5		24	1980.5		37615	1976.5		24	2393.5		9408	1799.5
	25	680.5		3271	1019.5		28422	606.5		14035	2313.5		25	1980.5		37616	1976.5		25	2393.5		9409	1799.5
	26	680.5		3272	1019.5		28423	606.5		14036	2313.5		26	1980.5		37617	1976.5		26	2393.5		9410	1800.5
	27	680.5		3273	1019.5		28424	606.5		14037	2313.5		27	1980.5		37618	1976.5		27	2393.5		9411	1800.5
	28	680.5		3274	1019.5		28425	607.5		14038	2313.5		28	1980.5		37619	1977.5		28	2393.5		9412	1800.5
	29	680.5		3275	1019.5		28426	607.5		14039	2313.5		29	1980.5		37620	1977.5		29	2393.5		9413	1800.5
	30	680.5		3276	1019.5		28427	607.5		14040	2313.5		30	1980.5		37621	1977.5		30	2393.5		9414	1800.5
	31	681.5		3277	1020.5		28428	607.5		14041	2313.5		31	1980.5		37622	1977.5		31	2393.5		9415	1800.5
	32	681.5		3278	1020.5		28429	607.5		14042	2313.5		32	1980.5		37623	1977.5		32	2393.5		9416	1800.5
	33	681.5		3279	1020.5		28430	608.5		14043	2313.5		33	1980.5		37624	1977.5		33	2393.5		9417	1800.5
	34	681.5		3280	1020.5		28431	608.5		14044	2313.5		34	1980.5		37625	1977.5		34	2393.5		9418	1801.5
	35	681.5		3281	1020.5		28432	608.5		14045	2313.5		35	1980.5		37626	1977.5		35	2393.5		9419	1801.5
	36	681.5		3282	1020.5		28433	608.5		14046	2313.5		36	1980.5		37627	1977.5		36	2393.5		9420	1801.5
	37	681.5		3283	1020.5		28434	608.5		14047	2313.5		37	1980.5		37628	1978.5		37	2393.5		9421	1801.5
	38	681.5		3284	1020.5		28435	609.5		14048	2313.5		38	1980.5		37629	1978.5		38	2393.5		9422	1801.5
	39	681.5		3285	1021.5		28436	609.5		14049	2313.5		39	1980.5		37630	1978.5		39	2393.5		9423	1801.5
	40	681.5		3286	1021.5		28437	609.5		14050	2313.5		40	1980.5		37631	1978.5		40	2393.5		9424	1801.5
	41	681.5		3287	1021.5		28438	609.5		14051	2313.5		41	1980.5		37632	1978.5		41	2393.5		9425	1801.5
	42	682.5		3288	1021.5		28439	609.5		14052	2313.5		42	1980.5		37633	1978.5		42	2393.5		9426	1801.5
	43	682.5		3289	1021.5		28440	610.5		14053	2313.5		43	1980.5		37634	1978.5		43	2393.5		9427	1802.5
	44	682.5		3290	1021.5		28441	610.5		14054	2313.5		44	1980.5		37635	1978.5		44	2393.5		9428	1802.5
	45	682.5		3291	1021.5		28442	610.5		14055	2313.5		45	1980.5		37636	1978.5		45	2393.5		9429	1802.5
	46	682.5		3292	1021.5		28443	610.5		14056	2313.5		46	1980.5		37637	1979.5		46	2393.5		9430	1802.5
	47	682.5		3293	1022.5		28444	610.5		14057	2313.5		47	1980.5		37638	1979.5		47	2393.5		9431	1802.5
	48	682.5		3294	1022.5		28445	611.5		14058	2313.5		48	1980.5		37639	1979.5		48	2393.5		9432	1802.5
	49	682.5		3295	1022.5		28446	611.5		14059	2313.5		49	1980.5		37640	1979.5		49	2393.5		9433	1802.5
	50	682.5		3296	1022.5		28447	611.5		14060	2313.5		50	1980.5		37641	1979.5		50	2393.5		9434	1802.5
	51	682.5		3297	1022.5		28448	611.5		14061	2313.5		51	1980.5		37642	1979.5		51	2393.5		9435	1802.5
	52	683.5		3298	1022.5		28449	612.5		14062	2313.5		52	1980.5		37643	1979.5		52	2393.5		9436	1803.5
	53	683.5		3299	1022.5		28450	612.5		14063	2313.5		53	1980.5		37644	1979.5		53	2393.5		9437	1803.5
	54	683.5		3300	1022.5		28451	612.5		14064	2313.5		54	1980.5		37645	1979.5		54	2393.5		9438	1803.5
	55	683.5		3301	1023.5		28452	612.5		14065	2313.5		55	1980.5		37646	1980.5		55	2393.5		9439	1803.5
	56	683.5		3302	1023.5		28453	612.5		14066	2313.5		56	1980.5		37647	1980.5		56	2393.5		9440	1803.5
	57	683.5		3303	1023.5		28454	613.5		14067	2313.5		57	1980.5		37648	1980.5		57	2393.5		9441	1803.5
	58	683.5		3304	1023.5		28455	613.5		14068	2313.5		58	1980.5		37649	1980.5		58	2393.5		9442	1803.5
	59	683.5		3305	1023.5		28456	613.5		14069	2313.5		59	1980.5		37650	1980.5		59	2393.5		9443	1803.5
	60	683.5		3306	1023.5		28457	613.5		14070	2313.5		60	1980.5		37651	1980.5		60	2393.5		9444	1804.5
	61	683.5		3307	1023.5		28458	614.5		14071	2313.5		61	1980.5		37652	1980.5		61	2393.5		9445	1804.5
	62	684.5		3308	1023.5		28459	614.5		14072	2313.5		62	1980.5		37653	1980.5		62	2393.5		9446	1804.5
	63	684.5		3309	1024.5		28460	614.5		14073	2313.5		63	1980.5		37654	1980.5		63	2393.5		9447	1804.5
	64	684.5		3310	1024.5		28461	614.5		14074	2313.5		64	1980.5		37655	1981.5		64	2393.5		9448	1804.5
	65	684.5		3311	1024.5		28462	614.5		14075	2313.5		65	1980.5		37656	1981.5		65	2393.5		9449	1804.5
	66	684.5		3312	1024.5		28463	615.5		14076	2314.5		66	1980.5		37657	1981.5		66	2393.5		9450	1804.5
	67	684.5		3313	1024.5		28464	615.5		14077	2314.5		67	1980.5		37658	1981.5		67	2393.5		9451	1804.5
	68	684.5		3314	1024.5		28465	615.5		14078	2314.5		68	1980.5		37659	1981.5		68	2393.5		9452	1804.5
	69	684.5		3315	1024.5		28466	615.5		14079	2314.5		69	1980.5		37660	1981.5		69	2393.5		9453	1805.5
	70	684.5		3316	1025.5		28467	615.5		14080	2314.5		70	1980.5		37661	1981.5		70	2393.5		9454	1805.5
	71	684.5		3317	1025.5		28468	616.5		14081	2314.5		71	1980.5		37662	1981.5		71	2393.5		9455	1805.5
	72	684.5		3318	1025.5		28469	616.5		14082	2314.5		72	1980.5		37663	1981.5		72	2393.5		9456	1805.5
	73	685.5		3319	1025.5		28470	616.5		14083	2314.5		73	1980.5		37664	1981.5		73	2393.5		9457	1805.5
	74	685.5		3320	1025.5		28471	616.5		14084	2314.5		74	1980.5		37665	1982.5		74	2393.5		9458	1805.5
	75	685.5		3321	1025.5		28472	616.5		14085	2314.5		75	1980.5		37666	1982.5		75	2393.5		9459	1805.5
	76	685.5		3322	1025.5		28473	617.5		14086	2314.5		76	1980.5		37667	1982.5		76	2393.5		9460	1805.5
	77	685.5		3323	1025.5		28474	617.5		14087	2314.5		77	1980.5		37668	1982.5		77	2393.5		9461	1805.5
	78	685.5		3324	1026.5		28475	617.5		14088	2314.5		78	1980.5		37669	1982.5		78	2393.5		9462	1806.5
	79	685.5		3325	1026.5		28476	617.5		14089	2314.5		79	1980.5		37670	1982.5		79	2393.5		9463	1806.5
	80	685.5		3326	1026.5		28477	618.5		14090	2314.5		80	1980.5		37671	1982.5		80	2393.5		9464	1806.5
	81	685.5		3327	1026.5		28478	618.5		14091	2314.5		81	1980.5		37672	1982.5		81	2393.5		9465	1806.5
	82	685.5		3328	1026.5		28479	618.5		14092	2314.5		82	1980.5		37673	1982.5		82	2393.5		9466	1806.5
	83	685.5		3329	1026.5		28480	618.5		14093	2314.5		83	1980.5		37674	1983.5		83	2393.5		9467	1806.5
	84	686.5		3330	1026.5		28481	618.5		14094	2314.5		84	1980.5		37675	1983.5		84	2393.5		9468	1806.5
	85	686.5		3331	1026.5		28482	619.5		14095	2314.5		85	1980.5		37676	1983.5		85	2393.5		9469	1806.5
	86	686.5		3332	1027.5		28483	619.5		14096	2314.5		86	1980.5		37677	1983.5		86	2393.5		9470	1806.5
	87	686.5		3333	1027.5		28484	619.5		14097	2314.5		87	1980.5		37678	1983.5		87	2393.5		9471	1807.5
	88	686.5		3334	1027.5		28485	619.5		14098	2314.5		88	1980.5		37679	1983.5		88	2393.5		9472	1807.5
	89	686.5		3335	1027.5		28486	620.5		14099	2314.5		89	1980.5		37680	1983.5		89	2393.5		9473	1807.5
	90	686.5		3336	1027.5		28487	620.5		14100	2314.5		90	1980.5		37681	1983.5		90	2393.5		9474	1807.5
	91	686.5		3337	1027.5		28488	620.5		14101	2314.5		91	1980.5		37682	1983.5		91	2393.5		9475	1807.5
	92	686.5		3338	1027.5		28489	620.5		14102	2314.5		92	1980.5		37683	1984.5		92	2393.5		9476	1807.5
	93	686.5		3339	1028.5		28490	620.5		14103	2314.5		93	1980.5		37684	1984.5		93	2393.5		9477	1807.5
	94	687.5		3340	1028.5		28491	621.5		14104	2314.5		94	1980.5		37685	1984.5		94	2393.5		9478	1807.5
	95	687.5		3341	1028.5		28492	621.5		14105	2314.5		95	1980.5		37686	1984.5		95	2393.5		9479	1807.5
	96	687.5		3342	1028.5		28493	621.5		14106	2314.5		96	1980.5		37687	1984.5		96	2393.5		9480	1808.5
	97	687.5		3343	1028.5		28494	621.5		14107	2314.5		97	1980.5		37688	1984.5		97	2393.5		9481	1808.5
	98	687.5		3344	1028.5		28495	622.5		14108	2314.5		98	1980.5		37689	1984.5		98	2393.5		9482	1808.5
	99	687.5		3345	1028.5		28496	622.5		14109	2314.5		99	1980.5		37690	1984.5		99	2393.5		9483	1808.5
	100	687.5		3346	1028.5		28497	622.5		14110	2314.5		100	1980.5		37691	1984.5		100	2393.5		9484	1808.5
	101	687.5		3347	1029.5		28498	622.5		14111	2314.5		101	1980.5		37692	1985.5		101	2393.5		9485	1808.5
	102	687.5		3348	1029.5		28499	622.5		14112	2314.5		102	1980.5		37693	1985.5		102	2393.5		9486	1808.5
	103	687.5		3349	1029.5		28500	623.5		14113	2314.5		103	1980.5		37694	1985.5		103	2393.5		9487	1808.5
	104	687.5		3350	1029.5		28501	623.5		14114	2314.5		104	1980.5		37695	1985.5		104	2393.5		9488	1808.5
	105	688.5		3351	1029.5		28502	623.5		14115	2314.5		105	1980.5		37696	1985.5		105	2393.5		9489	1809.5
	106	688.5		3352	1029.5		28503	623.5		14116	2314.5		106	1980.5		37697	1985.5		106	2393.5		9490	1809.5
	107	688.5		3353	1029.5		28504	624.5		14117	2314.5		107	1980.5		37698	1985.5		107	2393.5		9491	1809.5
	108	688.5		3354	1029.5		28505	624.5		14118	2314.5		108	1980.5		37699	1985.5		108	2393.5		9492	1809.5
	109	688.5		3355	1030.5		28506	624.5		14119	2314.5		109	1980.5		37700	1985.5		109	2393.5		9493	1809.5
	110	688.5		3356	1030.5		28507	624.5		14120	2314.5		110	1980.5		37701	1985.5		110	2393.5		9494	1809.5
	111	688.5		3357	1030.5		28508	624.5		14121	2314.5		111	1980.5		37702	1986.5		111	2393.5		9495	1809.5
	112	688.5		3358	1030.5		28509	625.5		14122	2314.5		112	1980.5		37703	1986.5		112	2393.5		9496	1809.5
	113	688.5		3359	1030.5		28510	625.5		14123	2315.5		113	1980.5		37704	1986.5		113	2393.5		9497	1810.5
	114	688.5		3360	1030.5		28511	625.5		14124	2315.5		114	1980.5		37705	1986.5		114	2393.5		9498	1810.5
	115	688.5		3361	1030.5		28512	625.5		14125	2315.5		115	1980.5		37706	1986.5		115	2393.5		9499	1810.5
	116	689.5		3362	1031.5		28513	625.5		14126	2315.5		116	1980.5		37707	1986.5		116	2393.5		9500	1810.5
	117	689.5		3363	1031.5		28514	626.5		14127	2315.5		117	1980.5		37708	1986.5		117	2393.5		9501	1810.5
	118	689.5		3364	1031.5		28515	626.5		14128	2315.5		118	1980.5		37709	1986.5		118	2393.5		9502	1810.5
	119	689.5		3365	1031.5		28516	626.5		14129	2315.5		119	1980.5		37710	1986.5		119	2393.5		9503	1810.5
	120	689.5		3366	1031.5		28517	626.5		14130	2315.5		120	1980.5		37711	1986.5		120	2393.5		9504	1810.5
	121	689.5		3367	1031.5		28518	627.5		14131	2315.5		121	1980.5		37712	1987.5		121	2393.5		9505	1810.5
	122	689.5		3368	1031.5		28519	627.5		14132	2315.5		122	1980.5		37713	1987.5		122	2393.5		9506	1811.5
	123	689.5		3369	1031.5		28520	627.5		14133	2315.5		123	1980.5		37714	1987.5		123	2393.5		9507	1811.5
	124	689.5		3370	1032.5		28521	627.5		14134	2315.5		124	1980.5		37715	1987.5		124	2393.5		9508	1811.5
	125	689.5		3371	1032.5		28522	627.5		14135	2315.5		125	1980.5		37716	1987.5		125	2393.5		9509	1811.5
	126	690.5		3372	1032.5		28523	628.5		14136	2315.5		126	1980.5		37717	1987.5		126	2393.5		9510	1811.5
	127	690.5		3373	1032.5		28524	628.5		14137	2315.5		127	1980.5		37718	1987.5		127	2393.5		9511	1811.5
	128	690.5		3374	1032.5		28525	628.5		14138	2315.5		128	1980.5		37719	1987.5		128	2393.5		9512	1811.5
	129	690.5		3375	1032.5		28526	628.5		14139	2315.5		129	1980.5		37720	1987.5		129	2393.5		9513	1811.5
	130	690.5		3376	1032.5		28527	629.5		14140	2315.5		130	1980.5		37721	1988.5		130	2393.5		9514	1811.5
	131	690.5		3377	1032.5		28528	629.5		14141	2315.5		131	1980.5		37722	1988.5		131	2393.5		9515	1812.5
	132	690.5		3378	1033.5		28529	629.5		14142	2315.5		132	1980.5		37723	1988.5		132	2393.5		9516	1812.5
	133	690.5		3379	1033.5		28530	629.5		14143	2315.5		133	1980.5		37724	1988.5		133	2393.5		9517	1812.5
	134	690.5		3380	1033.5		28531	630.5		14144	2315.5		134	1980.5		37725	1988.5		134	2393.5		9518	1812.5
	135	690.5		3381	1033.5		28532	630.5		14145	2315.5		135	1980.5		37726	1988.5		135	2393.5		9519	1812.5
	136	690.5		3382	1033.5		28533	630.5		14146	2315.5		136	1980.5		37727	1988.5		136	2393.5		9520	1812.5
	137	691.5		3383	1033.5		28534	630.5		14147	2315.5		137	1980.5		37728	1988.5		137	2393.5		9521	1812.5
	138	691.5		3384	1033.5		28535	631.5		14148	2315.5		138	1980.5		37729	1988.5		138	2393.5		9522	1812.5
	139	691.5		3385	1033.5		28536	631.5		14149	2315.5		139	1980.5		37730	1989.5		139	2393.5		9523	1812.5
	140	691.5		3386	1034.5		28537	631.5		14150	2315.5		140	1980.5		37731	1989.5		140	2393.5		9524	1813.5
	141	691.5		3387	1034.5		28538	631.5		14151	2315.5		141	1980.5		37732	1989.5		141	2393.5		9525	1813.5
	142	691.5		3388	1034.5		28539	631.5		14152	2315.5		142	1980.5		37733	1989.5		142	2393.5		9526	1813.5
	143	691.5		3389	1034.5		28540	632.5		14153	2315.5		143	1980.5		37734	1989.5		143	2393.5		9527	1813.5
	144	691.5		3390	1034.5		28541	632.5		14154	2315.5		144	1980.5		37735	1989.5		144	2393.5		9528	1813.5
	145	691.5		3391	1034.5		28542	632.5		14155	2315.5		145	1980.5		37736	1989.5		145	2393.5		9529	1813.5
	146	691.5		3392	1034.5		28543	632.5		14156	2315.5		146	1980.5		37737	1989.5		146	2393.5		9530	1813.5
	147	692.5		3393	1035.5		28544	633.5		14157	2315.5		147	1980.5		37738	1989.5		147	2393.5		9531	1813.5
	148	692.5		3394	1035.5		28545	633.5		14158	2315.5		148	1980.5		37739	1990.5		148	2393.5		9532	1814.5
	149	692.5		3395	1035.5		28546	633.5		14159	2315.5		149	1981.5		37740	1990.5		149	2393.5		9533	1814.5
	150	692.5		3396	1035.5		28547	633.5		14160	2315.5		150	1981.5		37741	1990.5		150	2393.5		9534	1814.5
	151	692.5		3397	1035.5		28548	634.5		14161	2315.5		151	1981.5		37742	1990.5		151	2393.5		9535	1814.5
	152	692.5		3398	1035.5		28549	634.5		14162	2315.5		152	1981.5		37743	1990.5		152	2393.5		9536	1814.5
	153	692.5		3399	1035.5		28550	634.5		14163	2315.5		153	1981.5		37744	1990.5		153	2393.5		9537	1814.5
	154	692.5		3400	1035.5		28551	634.5		14164	2315.5		154	1981.5		37745	1990.5		154	2393.5		9538	1814.5
	155	692.5		3401	1036.5		28552	635.5		14165	2315.5		155	1981.5		37746	1990.5		155	2393.5		9539	1814.5
	156	692.5		3402	1036.5		28553	635.5		14166	2315.5		156	1981.5		37747	1990.5		156	2393.5		9540	1814.5
	157	693.5		3403	1036.5		28554	635.5		14167	2315.5		157	1981.5		37748	1991.5		157	2393.5		9541	1815.5
	158	693.5		3404	1036.5		28555	635.5		14168	2315.5		158	1981.5		37749	1991.5		158	2393.5		9542	1815.5
	159	693.5		3405	1036.5		28556	635.5		14169	2316.5		159	1981.5		37750	1991.5		159	2393.5		9543	1815.5
	160	693.5		3406	1036.5		28557	636.5		14170	2316.5		160	1981.5		37751	1991.5		160	2393.5		9544	1815.5
	161	693.5		3407	1036.5		28558	636.5		14171	2316.5		161	1981.5		37752	1991.5		161	2393.5		9545	1815.5
	162	693.5		3408	1036.5		28559	636.5		14172	2316.5		162	1981.5		37753	1991.5		162	2393.5		9546	1815.5
	163	693.5		3409	1037.5		28560	636.5		14173	2316.5		163	1981.5		37754	1991.5		163	2393.5		9547	1815.5
	164	693.5		3410	1037.5		28561	637.5		14174	2316.5		164	1981.5		37755	1991.5		164	2393.5		9548	1815.5
	165	693.5		3411	1037.5		28562	637.5		14175	2316.5		165	1981.5		37756	1992.5		165	2393.5		9549	1815.5
	166	693.5		3412	1037.5		28563	637.5		14176	2316.5		166	1981.5		37757	1992.5		166	2393.5		9550	1816.5
	167	694.5		3413	1037.5		28564	637.5		14177	2316.5		167	1981.5		37758	1992.5		167	2393.5		9551	1816.5
	168	694.5		3414	1037.5		28565	638.5		14178	2316.5		168	1981.5		37759	1992.5		168	2393.5		9552	1816.5
	169	694.5		3415	1037.5		28566	638.5		14179	2316.5		169	1981.5		37760	1992.5		169	2393.5		9553	1816.5
	170	694.5		3416	1037.5		28567	638.5		14180	2316.5		170	1981.5		37761	1992.5		170	2393.5		9554	1816.5
	171	694.5		3417	1038.5		28568	638.5		14181	2316.5		171	1981.5		37762	1992.5		171	2393.5		9555	1816.5
	172	694.5		3418	1038.5		28569	638.5		14182	2316.5		172	1981.5		37763	1992.5		172	2393.5		9556	1816.5
	173	694.5		3419	1038.5		28570	639.5		14183	2316.5		173	1981.5		37764	1992.5		173	2393.5		9557	1816.5
	174	694.5		3420	1038.5		28571	639.5		14184	2316.5		174	1981.5		37765	1993.5		174	2393.5		9558	1817.5
	175	694.5		3421	1038.5		28572	639.5		14185	2316.5		175	1981.5		37766	1993.5		175	2393.5		9559	1817.5
	176	694.5		3422	1038.5		28573	639.5		14186	2316.5		176	1981.5		37767	1993.5		176	2393.5		9560	1817.5
	177	694.5		3423	1038.5		28574	640.5		14187	2316.5		177	1981.5		37768	1993.5		177	2393.5		9561	1817.5
	178	695.5		3424	1038.5		28575	640.5		14188	2316.5		178	1981.5		37769	1993.5		178	2393.5		9562	1817.5
	179	695.5		3425	1039.5		28576	640.5		14189	2316.5		179	1981.5		37770	1993.5		179	2393.5		9563	1817.5
	180	695.5		3426	1039.5		28577	640.5		14190	2316.5		180	1981.5		37771	1993.5		180	2393.5		9564	1817.5
	181	695.5		3427	1039.5		28578	641.5		14191	2316.5		181	1981.5		37772	1993.5		181	2393.5		9565	1817.5
	182	695.5		3428	1039.5		28579	641.5		14192	2316.5		182	1981.5		37773	1993.5		182	2393.5		9566	1817.5
	183	695.5		3429	1039.5		28580	641.5		14193	2316.5		183	1981.5		37774	1994.5		183	2393.5		9567	1818.5
	184	695.5		3430	1039.5		28581	641.5		14194	2316.5		184	1981.5		37775	1994.5		184	2393.5		9568	1818.5
	185	695.5		3431	1039.5		28582	642.5		14195	2316.5		185	1981.5		37776	1994.5		185	2393.5		9569	1818.5
	186	695.5		3432	1039.5		28583	642.5		14196	2316.5		186	1981.5		37777	1994.5		186	2393.5		9570	1818.5
	187	695.5		3433	1040.5		28584	642.5		14197	2316.5		187	1981.5		37778	1994.5		187	2393.5		9571	1818.5
	188	696.5		3434	1040.5		28585	643.5		14198	2316.5		188	1981.5		37779	1994.5		188	2393.5		9572	1818.5
	189	696.5		3435	1040.5		28586	643.5		14199	2316.5		189	1981.5		37780	1994.5		189	2393.5		9573	1818.5
	190	696.5		3436	1040.5		28587	643.5		14200	2316.5		190	1981.5		37781	1994.5		190	2393.5		9574	1818.5
	191	696.5		3437	1040.5		28588	643.5		14201	2316.5		191	1981.5		37782	1994.5		191	2393.5		9575	1818.5
	192	696.5		3438	1040.5		28589	644.5		14202	2316.5		192	1981.5		37783	1994.5		192	2393.5		9576	1819.5
	193	696.5		3439	1040.5		28590	644.5		14203	2316.5		193	1981.5		37784	1995.5		193	2393.5		9577	1819.5
	194	696.5		3440	1041.5		28591	644.5		14204	2316.5		194	1981.5		37785	1995.5		194	2393.5		9578	1819.5
	195	696.5		3441	1041.5		28592	644.5		14205	2316.5		195	1981.5		37786	1995.5		195	2393.5		9579	1819.5
	196	696.5		3442	1041.5		28593	644.5		14206	2316.5		196	1981.5		37787	1995.5		196	2393.5		9580	1819.5
	197	696.5		3443	1041.5		28594	645.5		14207	2316.5		197	1981.5		37788	1995.5		197	2393.5		9581	1819.5
	198	696.5		3444	1041.5		28595	645.5		14208	2316.5		198	1981.5		37789	1995.5		198	2393.5		9582	1819.5
	199	697.5		3445	1041.5		28596	645.5		14209	2316.5		199	1981.5		37790	1995.5		199	2393.5		9583	1819.5
	200	697.5		3446	1041.5		28597	645.5		14210	2316.5		200	1981.5		37791	1995.5		200	2393.5		9584	1819.5
	201	697.5		3447	1041.5		28598	646.5		14211	2316.5		201	1981.5		37792	1996.5		201	2393.5		9585	1820.5
	202	697.5		3448	1042.5		28599	646.5		14212	2316.5		202	1981.5		37793	1996.5		202	2393.5		9586	1820.5
	203	697.5		3449	1042.5		28600	646.5		14213	2316.5		203	1981.5		37794	1996.5		203	2393.5		9587	1820.5
	204	697.5		3450	1042.5		28601	646.5		14214	2316.5		204	1981.5		37795	1996.5		204	2393.5		9588	1820.5
	205	697.5		3451	1042.5		28602	647.5		14215	2317.5		205	1981.5		37796	1996.5		205	2393.5		9589	1820.5
	206	697.5		3452	1042.5		28603	647.5		14216	2317.5		206	1981.5		37797	1996.5		206	2393.5		9590	1820.5
	207	697.5		3453	1042.5		28604	647.5		14217	2317.5		207	1981.5		37798	1996.5		207	2393.5		9591	1820.5
	208	697.5		3454	1042.5		28605	647.5		14218	2317.5		208	1981.5		37799	1996.5		208	2393.5		9592	1820.5
	209	698.5		3455	1042.5		28606	648.5		14219	2317.5		209	1981.5		37800	1996.5		209	2393.5		9593	1820.5
	210	698.5		3456	1042.5		28607	648.5		14220	2317.5		210	1981.5		37801	1997.5		210	2393.5		9594	1821.5
	211	698.5		3457	1042.5		28608	648.5		14221	2317.5		211	1981.5		37802	1997.5		211	2393.5		9595	1821.5
	212	698.5		3458	1042.5		28609	648.5		14222	2317.5		212	1981.5		37803	1997.5		212	2393.5		9596	1821.5
	213	698.5		3459	1042.5		28610	649.5		14223	2317.5		213	1981.5		37804	1997.5		213	2393.5		9597	1821.5
	214	698.5		3460	1042.5		28611	649.5		14224	2317.5		214	1981.5		37805	1997.5		214	2393.5		9598	1821.5
	215	698.5		3461	1042.5		28612	649.5		14225	2317.5		215	1981.5		37806	1997.5		215	2393.5		9599	1821.5
	216	698.5		3462	1042.5		28613	649.5		14226	2317.5		216	1981.5		37807	1997.5		216	2393.5		9600	1821.5
	217	698.5		3463	1042.5		28614	650.5		14227	2317.5		217	1981.5		37808	1997.5		217	2393.5		9601	1821.5
	218	698.5		3464	1042.5		28615	650.5		14228	2317.5		218	1981.5		37809	1997.5		218	2393.5		9602	1822.5
	219	698.5		3465	1043.5		28616	650.5		14229	2317.5		219	1981.5		37810	1998.5		219	2393.5		9603	1822.5
	220	699.5		3466	1043.5		28617	650.5		14230	2317.5		220	1981.5		37811	1998.5		220	2393.5		9604	1822.5
	221	699.5		3467	1043.5		28618	651.5		14231	2317.5		221	1981.5		37812	1998.5		221	2393.5		9605	1822.5
	222	699.5		3468	1043.5		28619	651.5		14232	2317.5		222	1981.5		37813	1998.5		222	2393.5		9606	1822.5
	223	699.5		3469	1043.5		28620	651.5		14233	2317.5		223	1981.5		37814	1998.5		223	2393.5		9607	1822.5
	224	699.5		3470	1043.5		28621	651.5		14234	2317.5		224	1981.5		37815	1998.5		224	2393.5		9608	1822.5
	225	699.5		3471	1043.5		28622	652.5		14235	2317.5		225	1981.5		37816	1998.5		225	2393.5		9609	1822.5
	226	699.5		3472	1044.5		28623	652.5		14236	2317.5		226	1981.5		37817	1998.5		226	2393.5		9610	1822.5
	227	699.5		3473	1044.5		28624	652.5		14237	2317.5		227	1981.5		37818	1998.5		227	2393.5		9611	1823.5
	228	699.5		3474	1044.5		28625	652.5		14238	2317.5		228	1981.5		37819	1999.5		228	2393.5		9612	1823.5
	229	699.5		3475	1044.5		28626	653.5		14239	2317.5		229	1981.5		37820	1999.5		229	2393.5		9613	1823.5
	230	700.5		3476	1044.5		28627	653.5		14240	2317.5		230	1981.5		37821	1999.5		230	2393.5		9614	1823.5
	231	700.5		3477	1044.5		28628	653.5		14241	2317.5		231	1981.5		37822	1999.5		231	2393.5		9615	1823.5
	232	700.5		3478	1044.5		28629	653.5		14242	2317.5		232	1981.5		37823	1999.5		232	2393.5		9616	1823.5
	233	700.5		3479	1044.5		28630	654.5		14243	2317.5		233	1981.5		37824	1999.5		233	2393.5		9617	1823.5
	234	700.5		3480	1045.5		28631	654.5		14244	2317.5		234	1981.5		37825	1999.5		234	2393.5		9618	1823.5
	235	700.5		3481	1045.5		28632	654.5		14245	2317.5		235	1981.5		37826	1999.5		235	2393.5		9619	1823.5
	236	700.5		3482	1045.5		28633	654.5		14246	2317.5		236	1981.5		37827	1999.5		236	2393.5		9620	1824.5
	237	700.5		3483	1045.5		28634	654.5		14247	2317.5		237	1981.5		37828	2000.5		237	2393.5		9621	1824.5
	238	700.5		3484	1045.5		28635	655.5		14248	2317.5		238	1981.5		37829	2000.5		238	2393.5		9622	1824.5
	239	700.5		3485	1045.5		28636	655.5		14249	2317.5		239	1982.5		37830	2000.5		239	2393.5		9623	1824.5
	240	700.5		3486	1045.5		28637	655.5		14250	2317.5		240	1982.5		37831	2000.5		240	2393.5		9624	1824.5
	241	701.5		3487	1045.5		28638	655.5		14251	2317.5		241	1982.5		37832	2000.5		241	2393.5		9625	1824.5
	242	701.5		3488	1046.5		28639	656.5		14252	2317.5		242	1982.5		37833	2000.5		242	2393.5		9626	1824.5
	243	701.5		3489	1046.5		28640	656.5		14253	2317.5		243	1982.5		37834	2000.5		243	2393.5		9627	1824.5
	244	701.5		3490	1046.5		28641	656.5		14254	2317.5		244	1982.5		37835	2000.5		244	2393.5		9628	1824.5
	245	701.5		3491	1046.5		28642	656.5		14255	2317.5		245	1982.5		37836	2000.5		245	2393.5		9629	1825.5
	246	701.5		3492	1046.5		28643	657.5		14256	2317.5		246	1982.5		37837	2001.5		246	2393.5		9630	1825.5
	247	701.5		3493	1046.5		28644	657.5		14257	2317.5		247	1982.5		37838	2001.5		247	2393.5		9631	1825.5
	248	701.5		3494	1046.5		28645	657.5		14258	2317.5		248	1982.5		37839	2001.5		248	2393.5		9632	1825.5
	249	701.5		3495	1047.5		28646	657.5		14259	2317.5		249	1982.5		37840	2001.5		249	2393.5		9633	1825.5
	250	701.5		3496	1047.5		28647	658.5		14260	2317.5		250	1982.5		37841	2001.5		250	2393.5		9634	1825.5
	251	702.5		3497	1047.5		28648	658.5		14261	2317.5		251	1982.5		37842	2001.5		251	2393.5		9635	1825.5
	252	702.5		3498	1047.5		28649	658.5		14262	2318.5		252	1982.5		37843	2001.5		252	2393.5		9636	1825.5
	253	702.5		3499	1047.5		28650	658.5		14263	2318.5		253	1982.5		37844	2001.5		253	2393.5		9637	1825.5
	254	702.5		3500	1047.5		28651	659.5		14264	2318.5		254	1982.5		37845	2001.5		254	2393.5		9638	1826.5
	255	702.5		3501	1047.5		28652	659.5		14265	2318.5		255	1982.5		37846	2002.5		255	2393.5		9639	1826.5
	256	702.5		3502	1047.5		28653	659.5		14266	2318.5		256	1982.5		37847	2002.5		256	2393.5		9640	1826.5
	257	702.5		3503	1048.5		28654	659.5		14267	2318.5		257	1982.5		37848	2002.5		257	2393.5		9641	1826.5
	258	702.5		3504	1048.5		28655	660.5		14268	2318.5		258	1982.5		37849	2002.5		258	2393.5		9642	1826.5
	259	702.5		3505	1048.5		28656	660.5		14269	2318.5		259	1982.5		37850	2002.5		259	2393.5		9643	1826.5
	260	702.5		3506	1048.5		28657	660.5		14270	2318.5		260	1982.5		37851	2002.5		260	2393.5		9644	1826.5
	261	702.5		3507	1048.5		28658	660.5		14271	2318.5		261	1982.5		37852	2002.5		261	2393.5		9645	1826.5
	262	703.5		3508	1048.5		28659	661.5		14272	2318.5		262	1982.5		37853	2002.5		262	2393.5		9646	1827.5
	263	703.5		3509	1048.5		28660	661.5		14273	2318.5		263	1982.5		37854	2002.5		263	2393.5		9647	1827.5
	264	703.5		3510	1049.5		28661	661.5		14274	2318.5		264	1982.5		37855	2003.5		264	2393.5		9648	1827.5
	265	703.5		3511	1049.5		28662	662.5		14275	2318.5		265	1982.5		37856	2003.5		265	2393.5		9649	1827.5
	266	703.5		3512	1049.5		28663	662.5		14276	2318.5		266	1982.5		37857	2003.5		266	2393.5		9650	1827.5
	267	703.5		3513	1049.5		28664	662.5		14277	2318.5		267	1982.5		37858	2003.5		267	2393.5		9651	1827.5
	268	703.5		3514	1049.5		28665	662.5		14278	2318.5		268	1982.5		37859	2003.5		268	2393.5		9652	1827.5
	269	703.5		3515	1049.5		28666	663.5		14279	2318.5		269	1982.5		37860	2003.5		269	2393.5		9653	1827.5
	270	703.5		3516	1049.5		28667	663.5		14280	2318.5		270	1982.5		37861	2003.5		270	2393.5		9654	1827.5
	271	703.5		3517	1049.5		28668	663.5		14281	2318.5		271	1982.5		37862	2003.5		271	2393.5		9655	1828.5
	272	704.5		3518	1050.5		28669	663.5		14282	2318.5		272	1982.5		37863	2003.5		272	2393.5		9656	1828.5
	273	704.5		3519	1050.5		28670	664.5		14283	2318.5		273	1982.5		37864	2004.5		273	2393.5		9657	1828.5
	274	704.5		3520	1050.5		28671	664.5		14284	2318.5		274	1982.5		37865	2004.5		274	2393.5		9658	1828.5
	275	704.5		3521	1050.5		28672	664.5		14285	2318.5		275	1982.5		37866	2004.5		275	2393.5		9659	1828.5
	276	704.5		3522	1050.5		28673	664.5		14286	2318.5		276	1982.5		37867	2004.5		276	2393.5		9660	1828.5
	277	704.5		3523	1050.5		28674	665.5		14287	2318.5		277	1982.5		37868	2004.5		277	2393.5		9661	1828.5
	278	704.5		3524	1050.5		28675	665.5		14288	2318.5		278	1982.5		37869	2004.5		278	2393.5		9662	1828.5
	279	704.5		3525	1050.5		28676	665.5		14289	2318.5		279	1982.5		37870	2004.5		279	2393.5		9663	1828.5
	280	704.5		3526	1051.5		28677	666.5		14290	2318.5		280	1982.5		37871	2004.5		280	2393.5		9664	1829.5
	281	704.5		3527	1051.5		28678	666.5		14291	2318.5		281	1982.5		37872	2004.5		281	2393.5		9665	1829.5
	282	704.5		3528	1051.5		28679	666.5		14292	2318.5		282	1982.5		37873	2005.5		282	2393.5		9666	1829.5
	283	705.5		3529	1051.5		28680	666.5		14293	2318.5		283	1982.5		37874	2005.5		283	2393.5		9667	1829.5
	284	705.5		3530	1051.5		28681	667.5		14294	2318.5		284	1982.5		37875	2005.5		284	2393.5		9668	1829.5
	285	705.5		3531	1051.5		28682	667.5		14295	2318.5		285	1982.5		37876	2005.5		285	2393.5		9669	1829.5
	286	705.5		3532	1051.5		28683	667.5		14296	2318.5		286	1982.5		37877	2005.5		286	2393.5		9670	1829.5
	287	705.5		3533	1052.5		28684	667.5		14297	2318.5		287	1982.5		37878	2005.5		287	2393.5		9671	1829.5
	288	705.5		3534	1052.5		28685	668.5		14298	2318.5		288	1982.5		37879	2005.5		288	2393.5		9672	1830.5
	289	705.5		3535	1052.5		28686	668.5		14299	2318.5		289	1982.5		37880	2005.5		289	2393.5		9673	1830.5
	290	705.5		3536	1052.5		28687	668.5		14300	2318.5		290	1982.5		37881	2006.5		290	2393.5		9674	1830.5
	291	705.5		3537	1052.5		28688	668.5		14301	2318.5		291	1982.5		37882	2006.5		291	2393.5		9675	1830.5
	292	705.5		3538	1052.5		28689	669.5		14302	2318.5		292	1982.5		37883	2006.5		292	2393.5		9676	1830.5
	293	706.5		3539	1052.5		28690	669.5		14303	2318.5		293	1982.5		37884	2006.5		293	2393.5		9677	1830.5
	294	706.5		3540	1052.5		28691	669.5		14304	2318.5		294	1982.5		37885	2006.5		294	2393.5		9678	1830.5
	295	706.5		3541	1053.5		28692	670.5		14305	2318.5		295	1982.5		37886	2006.5		295	2393.5		9679	1830.5
	296	706.5		3542	1053.5		28693	670.5		14306	2318.5		296	1982.5		37887	2006.5		296	2393.5		9680	1830.5
	297	706.5		3543	1053.5		28694	670.5		14307	2318.5		297	1982.5		37888	2006.5		297	2393.5		9681	1831.5
	298	706.5		3544	1053.5		28695	670.5		14308	2319.5		298	1982.5		37889	2006.5		298	2393.5		9682	1831.5
	299	706.5		3545	1053.5		28696	671.5		14309	2319.5		299	1982.5		37890	2007.5		299	2393.5		9683	1831.5
	300	706.5		3546	1053.5		28697	671.5		14310	2319.5		300	1982.5		37891	2007.5		300	2393.5		9684	1831.5
	301	706.5		3547	1053.5		28698	671.5		14311	2319.5		301	1982.5		37892	2007.5		301	2393.5		9685	1831.5
	302	706.5		3548	1053.5		28699	672.5		14312	2319.5		302	1982.5		37893	2007.5		302	2393.5		9686	1831.5
	303	707.5		3549	1054.5		28700	672.5		14313	2319.5		303	1982.5		37894	2007.5		303	2393.5		9687	1831.5
	304	707.5		3550	1054.5		28701	672.5		14314	2319.5		304	1982.5		37895	2007.5		304	2393.5		9688	1831.5
	305	707.5		3551	1054.5		28702	672.5		14315	2319.5		305	1982.5		37896	2007.5		305	2393.5		9689	1831.5
	306	707.5		3552	1054.5		28703	673.5		14316	2319.5		306	1982.5		37897	2007.5		306	2393.5		9690	1832.5
	307	707.5		3553	1054.5		28704	673.5		14317	2319.5		307	1982.5		37898	2007.5		307	2393.5		9691	1832.5
	308	707.5		3554	1054.5		28705	673.5		14318	2319.5		308	1982.5		37899	2008.5		308	2393.5		9692	1832.5
	309	707.5		3555	1054.5		28706	673.5		14319	2319.5		309	1982.5		37900	2008.5		309	2393.5		9693	1832.5
	310	707.5		3556	1055.5		28707	674.5		14320	2319.5		310	1982.5		37901	2008.5		310	2393.5		9694	1832.5
	311	707.5		3557	1055.5		28708	674.5		14321	2319.5		311	1982.5		37902	2008.5		311	2393.5		9695	1832.5
	312	707.5		3558	1055.5		28709	674.5		14322	2319.5		312	1982.5		37903	2008.5		312	2393.5		9696	1832.5
	313	707.5		3559	1055.5		28710	674.5		14323	2319.5		313	1982.5		37904	2008.5		313	2393.5		9697	1832.5
	314	708.5		3560	1055.5		28711	675.5		14324	2319.5		314	1982.5		37905	2008.5		314	2393.5		9698	1832.5
	315	708.5		3561	1055.5		28712	675.5		14325	2319.5		315	1982.5		37906	2008.5		315	2393.5		9699	1833.5
	316	708.5		3562	1055.5		28713	675.5		14326	2319.5		316	1982.5		37907	2008.5		316	2393.5		9700	1833.5
	317	708.5		3563	1055.5		28714	675.5		14327	2319.5		317	1982.5		37908	2009.5		317	2393.5		9701	1833.5
	318	708.5		3564	1056.5		28715	676.5		14328	2319.5		318	1982.5		37909	2009.5		318	2393.5		9702	1833.5
	319	708.5		3565	1056.5		28716	676.5		14329	2319.5		319	1982.5		37910	2009.5		319	2393.5		9703	1833.5
	320	708.5		3566	1056.5		28717	676.5		14330	2319.5		320	1982.5		37911	2009.5		320	2393.5		9704	1833.5
	321	708.5		3567	1056.5		28718	677.5		14331	2319.5		321	1982.5		37912	2009.5		321	2393.5		9705	1833.5
	322	708.5		3568	1056.5		28719	677.5		14332	2319.5		322	1982.5		37913	2009.5		322	2393.5		9706	1833.5
	323	708.5		3569	1056.5		28720	677.5		14333	2319.5		323	1982.5		37914	2009.5		323	2393.5		9707	1833.5
	324	709.5		3570	1056.5		28721	677.5		14334	2319.5		324	1982.5		37915	2009.5		324	2393.5		9708	1834.5
	325	709.5		3571	1056.5		28722	678.5		14335	2319.5		325	1982.5		37916	2009.5		325	2393.5		9709	1834.5
	326	709.5		3572	1057.5		28723	678.5		14336	2319.5		326	1982.5		37917	2010.5		326	2393.5		9710	1834.5
	327	709.5		3573	1057.5		28724	678.5		14337	2319.5		327	1982.5		37918	2010.5		327	2393.5		9711	1834.5
	328	709.5		3574	1057.5		28725	679.5		14338	2319.5		328	1982.5		37919	2010.5		328	2393.5		9712	1834.5
	329	709.5		3575	1057.5		28726	679.5		14339	2319.5		329	1982.5		37920	2010.5		329	2393.5		9713	1834.5
	330	709.5		3576	1057.5		28727	679.5		14340	2319.5		330	1982.5		37921	2010.5		330	2393.5		9714	1834.5
	331	709.5		3577	1057.5		28728	679.5		14341	2319.5		331	1982.5		37922	2010.5		331	2393.5		9715	1834.5
	332	709.5		3578	1057.5		28729	680.5		14342	2319.5		332	1982.5		37923	2010.5		332	2393.5		9716	1835.5
	333	709.5		3579	1058.5		28730	680.5		14343	2319.5		333	1982.5		37924	2010.5		333	2393.5		9717	1835.5
	334	710.5		3580	1058.5		28731	680.5		14344	2319.5		334	1982.5		37925	2011.5		334	2393.5		9718	1835.5
	335	710.5		3581	1058.5		28732	680.5		14345	2319.5		335	1982.5		37926	2011.5		335	2393.5		9719	1835.5
	336	710.5		3582	1058.5		28733	681.5		14346	2319.5		336	1982.5		37927	2011.5		336	2393.5		9720	1835.5
	337	710.5		3583	1058.5		28734	681.5		14347	2319.5		337	1982.5		37928	2011.5		337	2393.5		9721	1835.5
	338	710.5		3584	1058.5		28735	681.5		14348	2319.5		338	1982.5		37929	2011.5		338	2393.5		9722	1835.5
	339	710.5		3585	1058.5		28736	682.5		14349	2319.5		339	1982.5		37930	2011.5		339	2393.5		9723	1835.5
	340	710.5		3586	1058.5		28737	682.5		14350	2319.5		340	1982.5		37931	2011.5		340	2393.5		9724	1835.5
	341	710.5		3587	1059.5		28738	682.5		14351	2319.5		341	1982.5		37932	2011.5		341	2393.5		9725	1836.5
	342	710.5		3588	1059.5		28739	682.5		14352	2319.5		342	1982.5		37933	2011.5		342	2393.5		9726	1836.5
	343	710.5		3589	1059.5		28740	683.5		14353	2319.5		343	1982.5		37934	2012.5		343	2393.5		9727	1836.5
	344	710.5		3590	1059.5		28741	683.5		14354	2320.5		344	1982.5		37935	2012.5		344	2393.5		9728	1836.5
	345	711.5		3591	1059.5		28742	683.5		14355	2320.5		345	1982.5		37936	2012.5		345	2393.5		9729	1836.5
	346	711.5		3592	1059.5		28743	683.5		14356	2320.5		346	1982.5		37937	2012.5		346	2393.5		9730	1836.5
	347	711.5		3593	1059.5		28744	684.5		14357	2320.5		347	1982.5		37938	2012.5		347	2393.5		9731	1836.5
	348	711.5		3594	1060.5		28745	684.5		14358	2320.5		348	1982.5		37939	2012.5		348	2393.5		9732	1836.5
	349	711.5		3595	1060.5		28746	684.5		14359	2320.5		349	1982.5		37940	2012.5		349	2393.5		9733	1836.5
	350	711.5		3596	1060.5		28747	684.5		14360	2320.5		350	1982.5		37941	2012.5		350	2393.5		9734	1837.5
	351	711.5		3597	1060.5		28748	685.5		14361	2320.5		351	1982.5		37942	2012.5		351	2393.5		9735	1837.5
	352	711.5		3598	1060.5		28749	685.5		14362	2320.5		352	1982.5		37943	2013.5		352	2393.5		9736	1837.5
	353	711.5		3599	1060.5		28750	685.5		14363	2320.5		353	1982.5		37944	2013.5		353	2393.5		9737	1837.5
	354	711.5		3600	1060.5		28751	685.5		14364	2320.5		354	1982.5		37945	2013.5		354	2393.5		9738	1837.5
	355	712.5		3601	1060.5		28752	686.5		14365	2320.5		355	1982.5		37946	2013.5		355	2393.5		9739	1837.5
	356	712.5		3602	1061.5		28753	686.5		14366	2320.5		356	1982.5		37947	2013.5		356	2393.5		9740	1837.5
	357	712.5		3603	1061.5		28754	686.5		14367	2320.5		357	1982.5		37948	2013.5		357	2393.5		9741	1837.5
	358	712.5		3604	1061.5		28755	687.5		14368	2320.5		358	1982.5		37949	2013.5		358	2393.5		9742	1837.5
	359	712.5		3605	1061.5		28756	687.5		14369	2320.5		359	1982.5		37950	2013.5		359	2393.5		9743	1838.5
	360	712.5		3606	1061.5		28757	687.5		14370	2320.5		360	1982.5		37951	2013.5		360	2393.5		9744	1838.5
	361	712.5		3607	1061.5		28758	688.5		14371	2320.5		361	1982.5		37952	2014.5		361	2393.5		9745	1838.5
	362	712.5		3608	1061.5		28759	688.5		14372	2320.5		362	1982.5		37953	2014.5		362	2393.5		9746	1838.5
	363	712.5		3609	1062.5		28760	688.5		14373	2320.5		363	1982.5		37954	2014.5		363	2393.5		9747	1838.5
	364	712.5		3610	1062.5		28761	689.5		14374	2320.5		364	1982.5		37955	2014.5		364	2393.5		9748	1838.5
	365	713.5		3611	1062.5		28762	689.5		14375	2320.5		365	1982.5		37956	2014.5		365	2393.5		9749	1838.5
	366	713.5		3612	1062.5		28763	689.5		14376	2320.5		366	1982.5		37957	2014.5		366	2393.5		9750	1838.5
	367	713.5		3613	1062.5		28764	689.5		14377	2320.5		367	1982.5		37958	2014.5		367	2393.5		9751	1839.5
	368	713.5		3614	1062.5		28765	690.5		14378	2320.5		368	1982.5		37959	2014.5		368	2393.5		9752	1839.5
	369	713.5		3615	1062.5		28766	690.5		14379	2320.5		369	1982.5		37960	2014.5		369	2393.5		9753	1839.5
	370	713.5		3616	1063.5		28767	690.5		14380	2320.5		370	1982.5		37961	2015.5		370	2393.5		9754	1839.5
	371	713.5		3617	1063.5		28768	690.5		14381	2320.5		371	1982.5		37962	2015.5		371	2393.5		9755	1839.5
	372	713.5		3618	1063.5		28769	691.5		14382	2320.5		372	1982.5		37963	2015.5		372	2393.5		9756	1839.5
	373	713.5		3619	1063.5		28770	691.5		14383	2320.5		373	1982.5		37964	2015.5		373	2393.5		9757	1839.5
	374	713.5		3620	1063.5		28771	691.5		14384	2320.5		374	1982.5		37965	2015.5		374	2393.5		9758	1839.5
	375	713.5		3621	1063.5		28772	691.5		14385	2320.5		375	1982.5		37966	2015.5		375	2393.5		9759	1839.5
	376	714.5		3622	1063.5		28773	692.5		14386	2320.5		376	1982.5		37967	2015.5		376	2393.5		9760	1840.5
	377	714.5		3623	1063.5		28774	692.5		14387	2320.5		377	1982.5		37968	2015.5		377	2393.5		9761	1840.5
	378	714.5		3624	1064.5		28775	692.5		14388	2320.5		378	1982.5		37969	2015.5		378	2393.5		9762	1840.5
	379	714.5		3625	1064.5		28776	693.5		14389	2320.5		379	1982.5		37970	2016.5		379	2393.5		9763	1840.5
	380	714.5		3626	1064.5		28777	693.5		14390	2320.5		380	1982.5		37971	2016.5		380	2393.5		9764	1840.5
	381	714.5		3627	1064.5		28778	693.5		14391	2320.5		381	1982.5		37972	2016.5		381	2393.5		9765	1840.5
	382	714.5		3628	1064.5		28779	694.5		14392	2320.5		382	1982.5		37973	2016.5		382	2393.5		9766	1840.5
	383	714.5		3629	1064.5		28780	694.5		14393	2320.5		383	1982.5		37974	2016.5		383	2393.5		9767	1840.5
	384	714.5		3630	1064.5		28781	694.5		14394	2320.5		384	1982.5		37975	2016.5		384	2393.5		9768	1840.5
	385	714.5		3631	1065.5		28782	694.5		14395	2320.5		385	1982.5		37976	2016.5		385	2393.5		9769	1841.5
	386	715.5		3632	1065.5		28783	695.5		14396	2320.5		386	1982.5		37977	2016.5		386	2393.5		9770	1841.5
	387	715.5		3633	1065.5		28784	695.5		14397	2320.5		387	1982.5		37978	2017.5		387	2393.5		9771	1841.5
	388	715.5		3634	1065.5		28785	695.5		14398	2320.5		388	1982.5		37979	2017.5		388	2393.5		9772	1841.5
	389	715.5		3635	1065.5		28786	696.5		14399	2320.5		389	1982.5		37980	2017.5		389	2393.5		9773	1841.5
	390	715.5		3636	1065.5		28787	696.5		14400	2320.5		390	1982.5		37981	2017.5		390	2393.5		9774	1841.5
	391	715.5		3637	1065.5		28788	696.5		14401	2321.5		391	1982.5		37982	2017.5		391	2393.5		9775	1841.5
	392	715.5		3638	1065.5		28789	697.5		14402	2321.5		392	1982.5		37983	2017.5		392	2393.5		9776	1841.5
	393	715.5		3639	1066.5		28790	697.5		14403	2321.5		393	1982.5		37984	2017.5		393	2393.5		9777	1842.5
	394	715.5		3640	1066.5		28791	697.5		14404	2321.5		394	1982.5		37985	2017.5		394	2393.5		9778	1842.5
	395	715.5		3641	1066.5		28792	697.5		14405	2321.5		395	1982.5		37986	2017.5		395	2393.5		9779	1842.5
	396	715.5		3642	1066.5		28793	698.5		14406	2321.5		396	1982.5		37987	2018.5		396	2393.5		9780	1842.5
	397	716.5		3643	1066.5		28794	698.5		14407	2321.5		397	1982.5		37988	2018.5		397	2393.5		9781	1842.5
	398	716.5		3644	1066.5		28795	698.5		14408	2321.5		398	1982.5		37989	2018.5		398	2393.5		9782	1842.5
	399	716.5		3645	1066.5		28796	699.5		14409	2321.5		399	1982.5		37990	2018.5		399	2393.5		9783	1842.5
	400	716.5		3646	1067.5		28797	699.5		14410	2321.5		400	1982.5		37991	2018.5		400	2393.5		9784	1842.5
	401	716.5		3647	1067.5		28798	699.5		14411	2321.5		401	1982.5		37992	2018.5		401	2393.5		9785	1842.5
	402	716.5		3648	1067.5		28799	700.5		14412	2321.5		402	1982.5		37993	2018.5		402	2393.5		9786	1843.5
	403	716.5		3649	1067.5		28800	700.5		14413	2321.5		403	1982.5		37994	2018.5		403	2393.5		9787	1843.5
	404	716.5		3650	1067.5		28801	700.5		14414	2321.5		404	1982.5		37995	2018.5		404	2393.5		9788	1843.5
	405	716.5		3651	1067.5		28802	701.5		14415	2321.5		405	1982.5		37996	2019.5		405	2393.5		9789	1843.5
	406	716.5		3652	1067.5		28803	701.5		14416	2321.5		406	1982.5		37997	2019.5		406	2393.5		9790	1843.5
	407	717.5		3653	1067.5		28804	701.5		14417	2321.5		407	1982.5		37998	2019.5		407	2393.5		9791	1843.5
	408	717.5		3654	1068.5		28805	702.5		14418	2321.5		408	1982.5		37999	2019.5		408	2393.5		9792	1843.5
	409	717.5		3655	1068.5		28806	702.5		14419	2321.5		409	1982.5		38000	2019.5		409	2393.5		9793	1843.5
	410	717.5		3656	1068.5		28807	702.5		14420	2321.5		410	1982.5		38001	2019.5		410	2393.5		9794	1843.5
	411	717.5		3657	1068.5		28808	703.5		14421	2321.5		411	1982.5		38002	2019.5		411	2393.5		9795	1844.5
	412	717.5		3658	1068.5		28809	703.5		14422	2321.5		412	1982.5		38003	2019.5		412	2393.5		9796	1844.5
	413	717.5		3659	1068.5		28810	703.5		14423	2321.5		413	1982.5		38004	2020.5		413	2393.5		9797	1844.5
	414	717.5		3660	1068.5		28811	704.5		14424	2321.5		414	1982.5		38005	2020.5		414	2393.5		9798	1844.5
	415	717.5		3661	1069.5		28812	704.5		14425	2321.5		415	1982.5		38006	2020.5		415	2393.5		9799	1844.5
	416	717.5		3662	1069.5		28813	704.5		14426	2321.5		416	1982.5		38007	2020.5		416	2393.5		9800	1844.5
	417	717.5		3663	1069.5		28814	704.5		14427	2321.5		417	1982.5		38008	2020.5		417	2393.5		9801	1844.5
	418	718.5		3664	1069.5		28815	705.5		14428	2321.5		418	1982.5		38009	2020.5		418	2393.5		9802	1844.5
	419	718.5		3665	1069.5		28816	705.5		14429	2321.5		419	1982.5		38010	2020.5		419	2393.5		9803	1844.5
	420	718.5		3666	1069.5		28817	705.5		14430	2321.5		420	1982.5		38011	2020.5		420	2393.5		9804	1845.5
	421	718.5		3667	1069.5		28818	706.5		14431	2321.5		421	1982.5		38012	2021.5		421	2393.5		9805	1845.5
	422	718.5		3668	1069.5		28819	706.5		14432	2321.5		422	1982.5		38013	2021.5		422	2393.5		9806	1845.5
	423	718.5		3669	1070.5		28820	706.5		14433	2321.5		423	1982.5		38014	2021.5		423	2393.5		9807	1845.5
	424	718.5		3670	1070.5		28821	707.5		14434	2321.5		424	1982.5		38015	2021.5		424	2393.5		9808	1845.5
	425	718.5		3671	1070.5		28822	707.5		14435	2321.5		425	1982.5		38016	2021.5		425	2393.5		9809	1845.5
	426	718.5		3672	1070.5		28823	707.5		14436	2321.5		426	1982.5		38017	2021.5		426	2393.5		9810	1845.5
	427	718.5		3673	1070.5		28824	707.5		14437	2321.5		427	1982.5		38018	2021.5		427	2393.5		9811	1845.5
	428	719.5		3674	1070.5		28825	708.5		14438	2321.5		428	1982.5		38019	2021.5		428	2393.5		9812	1846.5
	429	719.5		3675	1070.5		28826	708.5		14439	2321.5		429	1982.5		38020	2022.5		429	2393.5		9813	1846.5
	430	719.5		3676	1070.5		28827	708.5		14440	2321.5		430	1982.5		38021	2022.5		430	2393.5		9814	1846.5
	431	719.5		3677	1070.5		28828	709.5		14441	2321.5		431	1982.5		38022	2022.5		431	2392.5		9815	1846.5
	432	719.5		3678	1070.5		28829	709.5		14442	2321.5		432	1982.5		38023	2022.5		432	2392.5		9816	1846.5
	433	719.5		3679	1070.5		28830	709.5		14443	2321.5		433	1982.5		38024	2022.5		433	2392.5		9817	1846.5
	434	719.5		3680	1070.5		28831	710.5		14444	2321.5		434	1982.5		38025	2022.5		434	2392.5		9818	1846.5
	435	719.5		3681	1070.5		28832	710.5		14445	2321.5		435	1982.5		38026	2022.5		435	2392.5		9819	1846.5
	436	719.5		3682	1070.5		28833	710.5		14446	2321.5		436	1982.5		38027	2022.5		436	2392.5		9820	1846.5
	437	719.5		3683	1070.5		28834	710.5		14447	2321.5		437	1982.5		38028	2023.5		437	2392.5		9821	1847.5
	438	720.5		3684	1070.5		28835	711.5		14448	2322.5		438	1982.5		38029	2023.5		438	2392.5		9822	1847.5
	439	720.5		3685	1071.5		28836	711.5		14449	2322.5		439	1982.5		38030	2023.5		439	2392.5		9823	1847.5
	440	720.5		3686	1071.5		28837	711.5		14450	2322.5		440	1982.5		38031	2023.5		440	2392.5		9824	1847.5
	441	720.5		3687	1071.5		28838	712.5		14451	2322.5		441	1982.5		38032	2023.5		441	2392.5		9825	1847.5
	442	720.5		3688	1071.5		28839	712.5		14452	2322.5		442	1982.5		38033	2023.5		442	2392.5		9826	1847.5
	443	720.5		3689	1071.5		28840	712.5		14453	2322.5		443	1982.5		38034	2023.5		443	2392.5		9827	1847.5
	444	720.5		3690	1071.5		28841	712.5		14454	2322.5		444	1982.5		38035	2023.5		444	2392.5		9828	1847.5
	445	720.5		3691	1071.5		28842	713.5		14455	2322.5		445	1982.5		38036	2023.5		445	2392.5		9829	1848.5
	446	720.5		3692	1071.5		28843	713.5		14456	2322.5		446	1982.5		38037	2024.5		446	2392.5		9830	1848.5
	447	720.5		3693	1072.5		28844	713.5		14457	2322.5		447	1982.5		38038	2024.5		447	2392.5		9831	1848.5
	448	721.5		3694	1072.5		28845	714.5		14458	2322.5		448	1982.5		38039	2024.5		448	2392.5		9832	1848.5
	449	721.5		3695	1072.5		28846	714.5		14459	2322.5		449	1982.5		38040	2024.5		449	2392.5		9833	1848.5
	450	721.5		3696	1072.5		28847	714.5		14460	2322.5		450	1982.5		38041	2024.5		450	2392.5		9834	1848.5
	451	721.5		3697	1072.5		28848	715.5		14461	2322.5		451	1982.5		38042	2024.5		451	2392.5		9835	1848.5
	452	721.5		3698	1072.5		28849	715.5		14462	2322.5		452	1982.5		38043	2024.5		452	2392.5		9836	1848.5
	453	721.5		3699	1072.5		28850	715.5		14463	2322.5		453	1982.5		38044	2024.5		453	2392.5		9837	1848.5
	454	721.5		3700	1072.5		28851	716.5		14464	2322.5		454	1982.5		38045	2025.5		454	2392.5		9838	1849.5
	455	721.5		3701	1073.5		28852	716.5		14465	2322.5		455	1982.5		38046	2025.5		455	2392.5		9839	1849.5
	456	721.5		3702	1073.5		28853	716.5		14466	2322.5		456	1982.5		38047	2025.5		456	2392.5		9840	1849.5
	457	721.5		3703	1073.5		28854	717.5		14467	2322.5		457	1982.5		38048	2025.5		457	2392.5		9841	1849.5
	458	722.5		3704	1073.5		28855	717.5		14468	2322.5		458	1982.5		38049	2025.5		458	2392.5		9842	1849.5
	459	722.5		3705	1073.5		28856	717.5		14469	2322.5		459	1983.5		38050	2025.5		459	2392.5		9843	1849.5
	460	722.5		3706	1073.5		28857	718.5		14470	2322.5		460	1983.5		38051	2025.5		460	2392.5		9844	1849.5
	461	722.5		3707	1073.5		28858	718.5		14471	2322.5		461	1983.5		38052	2025.5		461	2392.5		9845	1849.5
	462	722.5		3708	1074.5		28859	718.5		14472	2322.5		462	1983.5		38053	2025.5		462	2392.5		9846	1849.5
	463	722.5		3709	1074.5		28860	718.5		14473	2322.5		463	1983.5		38054	2026.5		463	2392.5		9847	1850.5
	464	722.5		3710	1074.5		28861	719.5		14474	2322.5		464	1983.5		38055	2026.5		464	2392.5		9848	1850.5
	465	722.5		3711	1074.5		28862	719.5		14475	2322.5		465	1983.5		38056	2026.5		465	2392.5		9849	1850.5
	466	722.5		3712	1074.5		28863	719.5		14476	2322.5		466	1983.5		38057	2026.5		466	2392.5		9850	1850.5
	467	722.5		3713	1074.5		28864	720.5		14477	2322.5		467	1983.5		38058	2026.5		467	2392.5		9851	1850.5
	468	722.5		3714	1074.5		28865	720.5		14478	2322.5		468	1983.5		38059	2026.5		468	2392.5		9852	1850.5
	469	723.5		3715	1074.5		28866	720.5		14479	2322.5		469	1983.5		38060	2026.5		469	2392.5		9853	1850.5
	470	723.5		3716	1075.5		28867	721.5		14480	2322.5		470	1983.5		38061	2026.5		470	2392.5		9854	1850.5
	471	723.5		3717	1075.5		28868	721.5		14481	2322.5		471	1983.5		38062	2026.5		471	2392.5		9855	1850.5
	472	723.5		3718	1075.5		28869	721.5		14482	2322.5		472	1983.5		38063	2027.5		472	2392.5		9856	1851.5
	473	723.5		3719	1075.5		28870	722.5		14483	2322.5		473	1983.5		38064	2027.5		473	2392.5		9857	1851.5
	474	723.5		3720	1075.5		28871	722.5		14484	2322.5		474	1983.5		38065	2027.5		474	2392.5		9858	1851.5
	475	723.5		3721	1075.5		28872	722.5		14485	2322.5		475	1983.5		38066	2027.5		475	2392.5		9859	1851.5
	476	723.5		3722	1075.5		28873	723.5		14486	2322.5		476	1983.5		38067	2027.5		476	2392.5		9860	1851.5
	477	723.5		3723	1075.5		28874	723.5		14487	2322.5		477	1983.5		38068	2027.5		477	2392.5		9861	1851.5
	478	723.5		3724	1076.5		28875	724.5		14488	2322.5		478	1983.5		38069	2027.5		478	2392.5		9862	1851.5
	479	724.5		3725	1076.5		28876	724.5		14489	2322.5		479	1983.5		38070	2028.5		479	2392.5		9863	1851.5
	480	724.5		3726	1076.5		28877	724.5		14490	2322.5		480	1983.5		38071	2028.5		480	2392.5		9864	1852.5
	481	724.5		3727	1076.5		28878	725.5		14491	2322.5		481	1983.5		38072	2028.5		481	2392.5		9865	1852.5
	482	724.5		3728	1076.5		28879	725.5		14492	2322.5		482	1983.5		38073	2028.5		482	2392.5		9866	1852.5
	483	724.5		3729	1076.5		28880	725.5		14493	2322.5		483	1983.5		38074	2028.5		483	2392.5		9867	1852.5
	484	724.5		3730	1076.5		28881	726.5		14494	2323.5		484	1983.5		38075	2028.5		484	2392.5		9868	1852.5
	485	724.5		3731	1077.5		28882	726.5		14495	2323.5		485	1983.5		38076	2028.5		485	2392.5		9869	1852.5
	486	724.5		3732	1077.5		28883	726.5		14496	2323.5		486	1983.5		38077	2028.5		486	2392.5		9870	1852.5
	487	724.5		3733	1077.5		28884	727.5		14497	2323.5		487	1983.5		38078	2028.5		487	2392.5		9871	1852.5
	488	724.5		3734	1077.5		28885	727.5		14498	2323.5		488	1983.5		38079	2029.5		488	2392.5		9872	1852.5
	489	724.5		3735	1077.5		28886	727.5		14499	2323.5		489	1983.5		38080	2029.5		489	2392.5		9873	1853.5
	490	725.5		3736	1077.5		28887	727.5		14500	2323.5		490	1983.5		38081	2029.5		490	2392.5		9874	1853.5
	491	725.5		3737	1077.5		28888	728.5		14501	2323.5		491	1983.5		38082	2029.5		491	2392.5		9875	1853.5
	492	725.5		3738	1077.5		28889	728.5		14502	2323.5		492	1983.5		38083	2029.5		492	2392.5		9876	1853.5
	493	725.5		3739	1078.5		28890	728.5		14503	2323.5		493	1983.5		38084	2029.5		493	2392.5		9877	1853.5
	494	725.5		3740	1078.5		28891	728.5		14504	2323.5		494	1983.5		38085	2029.5		494	2392.5		9878	1853.5
	495	725.5		3741	1078.5		28892	729.5		14505	2323.5		495	1983.5		38086	2029.5		495	2392.5		9879	1853.5
	496	725.5		3742	1078.5		28893	729.5		14506	2323.5		496	1983.5		38087	2030.5		496	2392.5		9880	1853.5
	497	725.5		3743	1078.5		28894	729.5		14507	2323.5		497	1983.5		38088	2030.5		497	2392.5		9881	1853.5
	498	725.5		3744	1078.5		28895	730.5		14508	2323.5		498	1983.5		38089	2030.5		498	2392.5		9882	1854.5
	499	725.5		3745	1078.5		28896	730.5		14509	2323.5		499	1983.5		38090	2030.5		499	2392.5		9883	1854.5
	500	726.5		3746	1079.5		28897	730.5		14510	2323.5		500	1983.5		38091	2030.5		500	2392.5		9884	1854.5
	501	726.5		3747	1079.5		28898	731.5		14511	2323.5		501	1983.5		38092	2030.5		501	2392.5		9885	1854.5
	502	726.5		3748	1079.5		28899	731.5		14512	2323.5		502	1983.5		38093	2030.5		502	2392.5		9886	1854.5
	503	726.5		3749	1079.5		28900	731.5		14513	2323.5		503	1983.5		38094	2030.5		503	2392.5		9887	1854.5
	504	726.5		3750	1079.5		28901	731.5		14514	2323.5		504	1983.5		38095	2030.5		504	2392.5		9888	1854.5
	505	726.5		3751	1079.5		28902	732.5		14515	2323.5		505	1983.5		38096	2031.5		505	2392.5		9889	1854.5
	506	726.5		3752	1079.5		28903	732.5		14516	2323.5		506	1983.5		38097	2031.5		506	2392.5		9890	1854.5
	507	726.5		3753	1080.5		28904	733.5		14517	2323.5		507	1983.5		38098	2031.5		507	2392.5		9891	1855.5
	508	726.5		3754	1080.5		28905	733.5		14518	2323.5		508	1983.5		38099	2031.5		508	2392.5		9892	1855.5
	509	726.5		3755	1080.5		28906	733.5		14519	2323.5		509	1983.5		38100	2031.5		509	2392.5		9893	1855.5
	510	727.5		3756	1080.5		28907	734.5		14520	2323.5		510	1983.5		38101	2031.5		510	2392.5		9894	1855.5
	511	727.5		3757	1080.5		28908	734.5		14521	2323.5		511	1983.5		38102	2031.5		511	2392.5		9895	1855.5
	512	727.5		3758	1080.5		28909	734.5		14522	2323.5		512	1983.5		38103	2032.5		512	2392.5		9896	1855.5
	513	727.5		3759	1080.5		28910	735.5		14523	2323.5		513	1983.5		38104	2032.5		513	2392.5		9897	1855.5
	514	727.5		3760	1080.5		28911	735.5		14524	2323.5		514	1983.5		38105	2032.5		514	2392.5		9898	1855.5
	515	727.5		3761	1081.5		28912	735.5		14525	2323.5		515	1983.5		38106	2032.5		515	2392.5		9899	1855.5
	516	727.5		3762	1081.5		28913	736.5		14526	2323.5		516	1983.5		38107	2032.5		516	2392.5		9900	1856.5
	517	727.5		3763	1081.5		28914	736.5		14527	2323.5		517	1983.5		38108	2032.5		517	2392.5		9901	1856.5
	518	727.5		3764	1081.5		28915	736.5		14528	2323.5		518	1983.5		38109	2032.5		518	2392.5		9902	1856.5
	519	727.5		3765	1081.5		28916	737.5		14529	2323.5		519	1983.5		38110	2032.5		519	2392.5		9903	1856.5
	520	727.5		3766	1081.5		28917	737.5		14530	2323.5		520	1983.5		38111	2032.5		520	2392.5		9904	1856.5
	521	728.5		3767	1081.5		28918	737.5		14531	2323.5		521	1983.5		38112	2033.5		521	2392.5		9905	1856.5
	522	728.5		3768	1082.5		28919	738.5		14532	2323.5		522	1983.5		38113	2033.5		522	2392.5		9906	1856.5
	523	728.5		3769	1082.5		28920	738.5		14533	2323.5		523	1983.5		38114	2033.5		523	2392.5		9907	1856.5
	524	728.5		3770	1082.5		28921	738.5		14534	2323.5		524	1983.5		38115	2033.5		524	2392.5		9908	1856.5
	525	728.5		3771	1082.5		28922	739.5		14535	2323.5		525	1983.5		38116	2033.5		525	2392.5		9909	1857.5
	526	728.5		3772	1082.5		28923	739.5		14536	2323.5		526	1983.5		38117	2033.5		526	2392.5		9910	1857.5
	527	728.5		3773	1082.5		28924	740.5		14537	2323.5		527	1983.5		38118	2033.5		527	2392.5		9911	1857.5
	528	728.5		3774	1082.5		28925	740.5		14538	2323.5		528	1983.5		38119	2033.5		528	2392.5		9912	1857.5
	529	728.5		3775	1082.5		28926	740.5		14539	2323.5		529	1983.5		38120	2034.5		529	2392.5		9913	1857.5
	530	728.5		3776	1083.5		28927	741.5		14540	2323.5		530	1983.5		38121	2034.5		530	2392.5		9914	1857.5
	531	729.5		3777	1083.5		28928	741.5		14541	2324.5		531	1983.5		38122	2034.5		531	2392.5		9915	1857.5
	532	729.5		3778	1083.5		28929	741.5		14542	2324.5		532	1983.5		38123	2034.5		532	2392.5		9916	1857.5
	533	729.5		3779	1083.5		28930	741.5		14543	2324.5		533	1983.5		38124	2034.5		533	2392.5		9917	1857.5
	534	729.5		3780	1083.5		28931	742.5		14544	2324.5		534	1983.5		38125	2034.5		534	2392.5		9918	1858.5
	535	729.5		3781	1083.5		28932	742.5		14545	2324.5		535	1983.5		38126	2034.5		535	2392.5		9919	1858.5
	536	729.5		3782	1083.5		28933	742.5		14546	2324.5		536	1983.5		38127	2034.5		536	2392.5		9920	1858.5
	537	729.5		3783	1084.5		28934	743.5		14547	2324.5		537	1983.5		38128	2035.5		537	2392.5		9921	1858.5
	538	729.5		3784	1084.5		28935	743.5		14548	2324.5		538	1983.5		38129	2035.5		538	2392.5		9922	1858.5
	539	729.5		3785	1084.5		28936	744.5		14549	2324.5		539	1983.5		38130	2035.5		539	2392.5		9923	1858.5
	540	729.5		3786	1084.5		28937	744.5		14550	2324.5		540	1983.5		38131	2035.5		540	2392.5		9924	1858.5
	541	730.5		3787	1084.5		28938	744.5		14551	2324.5		541	1983.5		38132	2035.5		541	2392.5		9925	1858.5
	542	730.5		3788	1084.5		28939	745.5		14552	2324.5		542	1983.5		38133	2035.5		542	2392.5		9926	1858.5
	543	730.5		3789	1084.5		28940	745.5		14553	2324.5		543	1983.5		38134	2035.5		543	2392.5		9927	1859.5
	544	730.5		3790	1084.5		28941	745.5		14554	2324.5		544	1983.5		38135	2035.5		544	2392.5		9928	1859.5
	545	730.5		3791	1085.5		28942	746.5		14555	2324.5		545	1983.5		38136	2036.5		545	2392.5		9929	1859.5
	546	730.5		3792	1085.5		28943	746.5		14556	2324.5		546	1983.5		38137	2036.5		546	2392.5		9930	1859.5
	547	730.5		3793	1085.5		28944	747.5		14557	2324.5		547	1983.5		38138	2036.5		547	2392.5		9931	1859.5
	548	730.5		3794	1085.5		28945	747.5		14558	2324.5		548	1983.5		38139	2036.5		548	2392.5		9932	1859.5
	549	730.5		3795	1085.5		28946	748.5		14559	2324.5		549	1983.5		38140	2036.5		549	2392.5		9933	1859.5
	550	730.5		3796	1085.5		28947	748.5		14560	2324.5		550	1983.5		38141	2036.5		550	2392.5		9934	1859.5
	551	730.5		3797	1085.5		28948	749.5		14561	2324.5		551	1983.5		38142	2036.5		551	2392.5		9935	1859.5
	552	731.5		3798	1086.5		28949	749.5		14562	2324.5		552	1983.5		38143	2036.5		552	2392.5		9936	1860.5
	553	731.5		3799	1086.5		28950	750.5		14563	2324.5		553	1983.5		38144	2037.5		553	2392.5		9937	1860.5
	554	731.5		3800	1086.5		28951	750.5		14564	2324.5		554	1983.5		38145	2037.5		554	2392.5		9938	1860.5
	555	731.5		3801	1086.5		28952	750.5		14565	2324.5		555	1983.5		38146	2037.5		555	2392.5		9939	1860.5
	556	731.5		3802	1086.5		28953	751.5		14566	2324.5		556	1983.5		38147	2037.5		556	2392.5		9940	1860.5
	557	731.5		3803	1086.5		28954	751.5		14567	2324.5		557	1983.5		38148	2037.5		557	2392.5		9941	1860.5
	558	731.5		3804	1086.5		28955	751.5		14568	2324.5		558	1983.5		38149	2037.5		558	2392.5		9942	1860.5
	559	731.5		3805	1086.5		28956	752.5		14569	2324.5		559	1983.5		38150	2037.5		559	2392.5		9943	1860.5
	560	731.5		3806	1087.5		28957	752.5		14570	2324.5		560	1983.5		38151	2037.5		560	2392.5		9944	1861.5
	561	731.5		3807	1087.5		28958	753.5		14571	2324.5		561	1983.5		38152	2037.5		561	2392.5		9945	1861.5
	562	732.5		3808	1087.5		28959	753.5		14572	2324.5		562	1983.5		38153	2038.5		562	2392.5		9946	1861.5
	563	732.5		3809	1087.5		28960	753.5		14573	2324.5		563	1983.5		38154	2038.5		563	2392.5		9947	1861.5
	564	732.5		3810	1087.5		28961	754.5		14574	2324.5		564	1983.5		38155	2038.5		564	2392.5		9948	1861.5
	565	732.5		3811	1087.5		28962	754.5		14575	2324.5		565	1983.5		38156	2038.5		565	2392.5		9949	1861.5
	566	732.5		3812	1087.5		28963	755.5		14576	2324.5		566	1983.5		38157	2038.5		566	2392.5		9950	1861.5
	567	732.5		3813	1088.5		28964	755.5		14577	2324.5		567	1983.5		38158	2038.5		567	2392.5		9951	1861.5
	568	732.5		3814	1088.5		28965	755.5		14578	2324.5		568	1983.5		38159	2038.5		568	2392.5		9952	1861.5
	569	732.5		3815	1088.5		28966	755.5		14579	2324.5		569	1983.5		38160	2038.5		569	2392.5		9953	1862.5
	570	732.5		3816	1088.5		28967	756.5		14580	2324.5		570	1983.5		38161	2039.5		570	2392.5		9954	1862.5
	571	732.5		3817	1088.5		28968	756.5		14581	2324.5		571	1983.5		38162	2039.5		571	2392.5		9955	1862.5
	572	732.5		3818	1088.5		28969	756.5		14582	2324.5		572	1983.5		38163	2039.5		572	2392.5		9956	1862.5
	573	733.5		3819	1088.5		28970	757.5		14583	2324.5		573	1983.5		38164	2039.5		573	2392.5		9957	1862.5
	574	733.5		3820	1088.5		28971	757.5		14584	2324.5		574	1983.5		38165	2039.5		574	2392.5		9958	1862.5
	575	733.5		3821	1089.5		28972	757.5		14585	2324.5		575	1983.5		38166	2039.5		575	2392.5		9959	1862.5
	576	733.5		3822	1089.5		28973	758.5		14586	2324.5		576	1983.5		38167	2039.5		576	2392.5		9960	1862.5
	577	733.5		3823	1089.5		28974	758.5		14587	2324.5		577	1983.5		38168	2040.5		577	2392.5		9961	1863.5
	578	733.5		3824	1089.5		28975	759.5		14588	2325.5		578	1983.5		38169	2040.5		578	2392.5		9962	1863.5
	579	733.5		3825	1089.5		28976	759.5		14589	2325.5		579	1983.5		38170	2040.5		579	2392.5		9963	1863.5
	580	733.5		3826	1089.5		28977	759.5		14590	2325.5		580	1983.5		38171	2040.5		580	2392.5		9964	1863.5
	581	733.5		3827	1089.5		28978	760.5		14591	2325.5		581	1983.5		38172	2040.5		581	2392.5		9965	1863.5
	582	733.5		3828	1090.5		28979	760.5		14592	2325.5		582	1983.5		38173	2040.5		582	2392.5		9966	1863.5
	583	734.5		3829	1090.5		28980	761.5		14593	2325.5		583	1983.5		38174	2040.5		583	2392.5		9967	1863.5
	584	734.5		3830	1090.5		28981	761.5		14594	2325.5		584	1983.5		38175	2040.5		584	2392.5		9968	1863.5
	585	734.5		3831	1090.5		28982	761.5		14595	2325.5		585	1983.5		38176	2041.5		585	2392.5		9969	1863.5
	586	734.5		3832	1090.5		28983	762.5		14596	2325.5		586	1983.5		38177	2041.5		586	2392.5		9970	1864.5
	587	734.5		3833	1090.5		28984	762.5		14597	2325.5		587	1983.5		38178	2041.5		587	2392.5		9971	1864.5
	588	734.5		3834	1090.5		28985	763.5		14598	2325.5		588	1983.5		38179	2041.5		588	2392.5		9972	1864.5
	589	734.5		3835	1090.5		28986	763.5		14599	2325.5		589	1983.5		38180	2041.5		589	2392.5		9973	1864.5
	590	734.5		3836	1091.5		28987	764.5		14600	2325.5		590	1983.5		38181	2041.5		590	2392.5		9974	1864.5
	591	734.5		3837	1091.5		28988	764.5		14601	2325.5		591	1983.5		38182	2041.5		591	2392.5		9975	1864.5
	592	734.5		3838	1091.5		28989	765.5		14602	2325.5		592	1983.5		38183	2041.5		592	2392.5		9976	1864.5
	593	735.5		3839	1091.5		28990	765.5		14603	2325.5		593	1983.5		38184	2042.5		593	2392.5		9977	1864.5
	594	735.5		3840	1091.5		28991	765.5		14604	2325.5		594	1983.5		38185	2042.5		594	2392.5		9978	1865.5
	595	735.5		3841	1091.5		28992	766.5		14605	2325.5		595	1983.5		38186	2042.5		595	2392.5		9979	1865.5
	596	735.5		3842	1091.5		28993	766.5		14606	2325.5		596	1983.5		38187	2042.5		596	2392.5		9980	1865.5
	597	735.5		3843	1092.5		28994	767.5		14607	2325.5		597	1983.5		38188	2042.5		597	2392.5		9981	1865.5
	598	735.5		3844	1092.5		28995	767.5		14608	2325.5		598	1983.5		38189	2042.5		598	2392.5		9982	1865.5
	599	735.5		3845	1092.5		28996	768.5		14609	2325.5		599	1983.5		38190	2042.5		599	2392.5		9983	1865.5
	600	735.5		3846	1092.5		28997	768.5		14610	2325.5		600	1983.5		38191	2042.5		600	2392.5		9984	1865.5
	601	735.5		3847	1092.5		28998	769.5		14611	2325.5		601	1983.5		38192	2042.5		601	2392.5		9985	1865.5
	602	735.5		3848	1092.5		28999	769.5		14612	2325.5		602	1983.5		38193	2042.5		602	2392.5		9986	1865.5
	603	736.5		3849	1092.5		29000	769.5		14613	2325.5		603	1983.5		38194	2043.5		603	2392.5		9987	1866.5
	604	736.5		3850	1093.5		29001	770.5		14614	2325.5		604	1983.5		38195	2043.5		604	2392.5		9988	1866.5
	605	736.5		3851	1093.5		29002	770.5		14615	2325.5		605	1983.5		38196	2043.5		605	2392.5		9989	1866.5
	606	736.5		3852	1093.5		29003	771.5		14616	2325.5		606	1983.5		38197	2043.5		606	2392.5		9990	1866.5
	607	736.5		3853	1093.5		29004	771.5		14617	2325.5		607	1983.5		38198	2043.5		607	2392.5		9991	1866.5
	608	736.5		3854	1093.5		29005	771.5		14618	2325.5		608	1983.5		38199	2043.5		608	2392.5		9992	1866.5
	609	736.5		3855	1093.5		29006	772.5		14619	2325.5		609	1983.5		38200	2043.5		609	2392.5		9993	1866.5
	610	736.5		3856	1093.5		29007	772.5		14620	2325.5		610	1983.5		38201	2043.5		610	2392.5		9994	1866.5
	611	736.5		3857	1094.5		29008	773.5		14621	2325.5		611	1983.5		38202	2044.5		611	2392.5		9995	1866.5
	612	736.5		3858	1094.5		29009	773.5		14622	2325.5		612	1983.5		38203	2044.5		612	2392.5		9996	1867.5
	613	736.5		3859	1094.5		29010	773.5		14623	2325.5		613	1983.5		38204	2044.5		613	2392.5		9997	1867.5
	614	737.5		3860	1094.5		29011	774.5		14624	2325.5		614	1983.5		38205	2044.5		614	2392.5		9998	1867.5
	615	737.5		3861	1094.5		29012	774.5		14625	2325.5		615	1983.5		38206	2044.5		615	2392.5		9999	1867.5
	616	737.5		3862	1094.5		29013	775.5		14626	2325.5		616	1983.5		38207	2044.5		616	2392.5		10000	1867.5
	617	737.5		3863	1094.5		29014	775.5		14627	2325.5		617	1983.5		38208	2044.5		617	2392.5		10001	1867.5
	618	737.5		3864	1094.5		29015	775.5		14628	2325.5		618	1983.5		38209	2044.5		618	2392.5		10002	1867.5
	619	737.5		3865	1095.5		29016	776.5		14629	2325.5		619	1983.5		38210	2045.5		619	2392.5		10003	1867.5
	620	737.5		3866	1095.5		29017	776.5		14630	2325.5		620	1983.5		38211	2045.5		620	2392.5		10004	1868.5
	621	737.5		3867	1095.5		29018	776.5		14631	2325.5		621	1983.5		38212	2045.5		621	2392.5		10005	1868.5
	622	737.5		3868	1095.5		29019	777.5		14632	2325.5		622	1983.5		38213	2045.5		622	2392.5		10006	1868.5
	623	737.5		3869	1095.5		29020	777.5		14633	2325.5		623	1983.5		38214	2045.5		623	2392.5		10007	1868.5
	624	738.5		3870	1095.5		29021	778.5		14634	2325.5		624	1983.5		38215	2045.5		624	2392.5		10008	1868.5
	625	738.5		3871	1095.5		29022	778.5		14635	2326.5		625	1983.5		38216	2045.5		625	2392.5		10009	1868.5
	626	738.5		3872	1095.5		29023	779.5		14636	2326.5		626	1983.5		38217	2046.5		626	2392.5		10010	1868.5
	627	738.5		3873	1096.5		29024	779.5		14637	2326.5		627	1983.5		38218	2046.5		627	2392.5		10011	1868.5
	628	738.5		3874	1096.5		29025	780.5		14638	2326.5		628	1983.5		38219	2046.5		628	2392.5		10012	1868.5
	629	738.5		3875	1096.5		29026	780.5		14639	2326.5		629	1983.5		38220	2046.5		629	2392.5		10013	1869.5
	630	738.5		3876	1096.5		29027	780.5		14640	2326.5		630	1983.5		38221	2046.5		630	2392.5		10014	1869.5
	631	738.5		3877	1096.5		29028	781.5		14641	2326.5		631	1983.5		38222	2046.5		631	2392.5		10015	1869.5
	632	738.5		3878	1096.5		29029	781.5		14642	2326.5		632	1983.5		38223	2046.5		632	2392.5		10016	1869.5
	633	738.5		3879	1096.5		29030	782.5		14643	2326.5		633	1983.5		38224	2046.5		633	2392.5		10017	1869.5
	634	738.5		3880	1097.5		29031	782.5		14644	2326.5		634	1983.5		38225	2047.5		634	2392.5		10018	1869.5
	635	739.5		3881	1097.5		29032	783.5		14645	2326.5		635	1983.5		38226	2047.5		635	2392.5		10019	1869.5
	636	739.5		3882	1097.5		29033	783.5		14646	2326.5		636	1983.5		38227	2047.5		636	2392.5		10020	1869.5
	637	739.5		3883	1097.5		29034	784.5		14647	2326.5		637	1983.5		38228	2047.5		637	2392.5		10021	1869.5
	638	739.5		3884	1097.5		29035	784.5		14648	2326.5		638	1983.5		38229	2047.5		638	2392.5		10022	1870.5
	639	739.5		3885	1097.5		29036	785.5		14649	2326.5		639	1983.5		38230	2047.5		639	2392.5		10023	1870.5
	640	739.5		3886	1097.5		29037	785.5		14650	2326.5		640	1983.5		38231	2047.5		640	2392.5		10024	1870.5
	641	739.5		3887	1097.5		29038	786.5		14651	2326.5		641	1983.5		38232	2047.5		641	2392.5		10025	1870.5
	642	739.5		3888	1097.5		29039	786.5		14652	2326.5		642	1983.5		38233	2047.5		642	2392.5		10026	1870.5
	643	739.5		3889	1097.5		29040	787.5		14653	2326.5		643	1983.5		38234	2048.5		643	2392.5		10027	1870.5
	644	739.5		3890	1097.5		29041	787.5		14654	2326.5		644	1983.5		38235	2048.5		644	2392.5		10028	1870.5
	645	740.5		3891	1097.5		29042	788.5		14655	2326.5		645	1983.5		38236	2048.5		645	2392.5		10029	1870.5
	646	740.5		3892	1097.5		29043	788.5		14656	2326.5		646	1983.5		38237	2048.5		646	2392.5		10030	1870.5
	647	740.5		3893	1097.5		29044	788.5		14657	2326.5		647	1983.5		38238	2048.5		647	2392.5		10031	1871.5
	648	740.5		3894	1097.5		29045	789.5		14658	2326.5		648	1983.5		38239	2048.5		648	2392.5		10032	1871.5
	649	740.5		3895	1097.5		29046	789.5		14659	2326.5		649	1983.5		38240	2048.5		649	2392.5		10033	1871.5
	650	740.5		3896	1097.5		29047	789.5		14660	2326.5		650	1983.5		38241	2048.5		650	2392.5		10034	1871.5
	651	740.5		3897	1097.5		29048	790.5		14661	2326.5		651	1983.5		38242	2049.5		651	2392.5		10035	1871.5
	652	740.5		3898	1098.5		29049	790.5		14662	2326.5		652	1983.5		38243	2049.5		652	2392.5		10036	1871.5
	653	740.5		3899	1098.5		29050	791.5		14663	2326.5		653	1983.5		38244	2049.5		653	2392.5		10037	1871.5
	654	740.5		3900	1098.5		29051	791.5		14664	2326.5		654	1983.5		38245	2049.5		654	2392.5		10038	1871.5
	655	741.5		3901	1098.5		29052	791.5		14665	2326.5		655	1983.5		38246	2049.5		655	2392.5		10039	1871.5
	656	741.5		3902	1098.5		29053	792.5		14666	2326.5		656	1983.5		38247	2049.5		656	2392.5		10040	1872.5
	657	741.5		3903	1098.5		29054	792.5		14667	2326.5		657	1983.5		38248	2049.5		657	2392.5		10041	1872.5
	658	741.5		3904	1098.5		29055	793.5		14668	2326.5		658	1983.5		38249	2049.5		658	2392.5		10042	1872.5
	659	741.5		3905	1099.5		29056	793.5		14669	2326.5		659	1983.5		38250	2050.5		659	2392.5		10043	1872.5
	660	741.5		3906	1099.5		29057	794.5		14670	2326.5		660	1983.5		38251	2050.5		660	2392.5		10044	1872.5
	661	741.5		3907	1099.5		29058	794.5		14671	2326.5		661	1983.5		38252	2050.5		661	2392.5		10045	1872.5
	662	741.5		3908	1099.5		29059	794.5		14672	2326.5		662	1983.5		38253	2050.5		662	2392.5		10046	1872.5
	663	741.5		3909	1099.5		29060	795.5		14673	2326.5		663	1983.5		38254	2050.5		663	2392.5		10047	1872.5
	664	741.5		3910	1099.5		29061	795.5		14674	2326.5		664	1983.5		38255	2050.5		664	2392.5		10048	1873.5
	665	741.5		3911	1099.5		29062	796.5		14675	2326.5		665	1983.5		38256	2050.5		665	2392.5		10049	1873.5
	666	742.5		3912	1099.5		29063	796.5		14676	2326.5		666	1983.5		38257	2050.5		666	2392.5		10050	1873.5
	667	742.5		3913	1100.5		29064	797.5		14677	2326.5		667	1983.5		38258	2051.5		667	2392.5		10051	1873.5
	668	742.5		3914	1100.5		29065	797.5		14678	2326.5		668	1983.5		38259	2051.5		668	2392.5		10052	1873.5
	669	742.5		3915	1100.5		29066	797.5		14679	2326.5		669	1983.5		38260	2051.5		669	2392.5		10053	1873.5
	670	742.5		3916	1100.5		29067	798.5		14680	2326.5		670	1983.5		38261	2051.5		670	2392.5		10054	1873.5
	671	742.5		3917	1100.5		29068	798.5		14681	2326.5		671	1983.5		38262	2051.5		671	2392.5		10055	1873.5
	672	742.5		3918	1100.5		29069	798.5		14682	2327.5		672	1983.5		38263	2051.5		672	2392.5		10056	1873.5
	673	742.5		3919	1100.5		29070	799.5		14683	2327.5		673	1983.5		38264	2051.5		673	2392.5		10057	1874.5
	674	742.5		3920	1100.5		29071	799.5		14684	2327.5		674	1983.5		38265	2051.5		674	2392.5		10058	1874.5
	675	742.5		3921	1101.5		29072	800.5		14685	2327.5		675	1983.5		38266	2052.5		675	2392.5		10059	1874.5
	676	743.5		3922	1101.5		29073	800.5		14686	2327.5		676	1983.5		38267	2052.5		676	2392.5		10060	1874.5
	677	743.5		3923	1101.5		29074	801.5		14687	2327.5		677	1983.5		38268	2052.5		677	2392.5		10061	1874.5
	678	743.5		3924	1101.5		29075	801.5		14688	2327.5		678	1983.5		38269	2052.5		678	2392.5		10062	1874.5
	679	743.5		3925	1101.5		29076	802.5		14689	2327.5		679	1983.5		38270	2052.5		679	2392.5		10063	1874.5
	680	743.5		3926	1101.5		29077	802.5		14690	2327.5		680	1983.5		38271	2052.5		680	2392.5		10064	1874.5
	681	743.5		3927	1101.5		29078	803.5		14691	2327.5		681	1983.5		38272	2052.5		681	2392.5		10065	1874.5
	682	743.5		3928	1102.5		29079	804.5		14692	2327.5		682	1983.5		38273	2052.5		682	2392.5		10066	1875.5
	683	743.5		3929	1102.5		29080	804.5		14693	2327.5		683	1983.5		38274	2052.5		683	2392.5		10067	1875.5
	684	743.5		3930	1102.5		29081	805.5		14694	2327.5		684	1983.5		38275	2053.5		684	2392.5		10068	1875.5
	685	743.5		3931	1102.5		29082	805.5		14695	2327.5		685	1983.5		38276	2053.5		685	2392.5		10069	1875.5
	686	744.5		3932	1102.5		29083	806.5		14696	2327.5		686	1983.5		38277	2053.5		686	2392.5		10070	1875.5
	687	744.5		3933	1102.5		29084	806.5		14697	2327.5		687	1983.5		38278	2053.5		687	2392.5		10071	1875.5
	688	744.5		3934	1102.5		29085	806.5		14698	2327.5		688	1983.5		38279	2053.5		688	2392.5		10072	1875.5
	689	744.5		3935	1102.5		29086	807.5		14699	2327.5		689	1983.5		38280	2053.5		689	2392.5		10073	1875.5
	690	744.5		3936	1103.5		29087	807.5		14700	2327.5		690	1983.5		38281	2053.5		690	2392.5		10074	1875.5
	691	744.5		3937	1103.5		29088	808.5		14701	2327.5		691	1983.5		38282	2053.5		691	2392.5		10075	1876.5
	692	744.5		3938	1103.5		29089	808.5		14702	2327.5		692	1983.5		38283	2054.5		692	2392.5		10076	1876.5
	693	744.5		3939	1103.5		29090	809.5		14703	2327.5		693	1983.5		38284	2054.5		693	2392.5		10077	1876.5
	694	744.5		3940	1103.5		29091	809.5		14704	2327.5		694	1983.5		38285	2054.5		694	2392.5		10078	1876.5
	695	744.5		3941	1103.5		29092	810.5		14705	2327.5		695	1983.5		38286	2054.5		695	2392.5		10079	1876.5
	696	745.5		3942	1103.5		29093	810.5		14706	2327.5		696	1983.5		38287	2054.5		696	2392.5		10080	1876.5
	697	745.5		3943	1104.5		29094	810.5		14707	2327.5		697	1983.5		38288	2054.5		697	2392.5		10081	1876.5
	698	745.5		3944	1104.5		29095	811.5		14708	2327.5		698	1983.5		38289	2054.5		698	2392.5		10082	1876.5
	699	745.5		3945	1104.5		29096	811.5		14709	2327.5		699	1983.5		38290	2054.5		699	2392.5		10083	1877.5
	700	745.5		3946	1104.5		29097	812.5		14710	2327.5		700	1983.5		38291	2055.5		700	2392.5		10084	1877.5
	701	745.5		3947	1104.5		29098	812.5		14711	2327.5		701	1983.5		38292	2055.5		701	2392.5		10085	1877.5
	702	745.5		3948	1104.5		29099	813.5		14712	2327.5		702	1983.5		38293	2055.5		702	2392.5		10086	1877.5
	703	745.5		3949	1104.5		29100	813.5		14713	2327.5		703	1983.5		38294	2055.5		703	2392.5		10087	1877.5
	704	745.5		3950	1104.5		29101	814.5		14714	2327.5		704	1983.5		38295	2055.5		704	2392.5		10088	1877.5
	705	745.5		3951	1105.5		29102	814.5		14715	2327.5		705	1983.5		38296	2055.5		705	2392.5		10089	1877.5
	706	745.5		3952	1105.5		29103	815.5		14716	2327.5		706	1983.5		38297	2055.5		706	2392.5		10090	1877.5
	707	746.5		3953	1105.5		29104	815.5		14717	2327.5		707	1983.5		38298	2056.5		707	2392.5		10091	1877.5
	708	746.5		3954	1105.5		29105	816.5		14718	2327.5		708	1983.5		38299	2056.5		708	2392.5		10092	1878.5
	709	746.5		3955	1105.5		29106	816.5		14719	2327.5		709	1983.5		38300	2056.5		709	2392.5		10093	1878.5
	710	746.5		3956	1105.5		29107	817.5		14720	2327.5		710	1983.5		38301	2056.5		710	2392.5		10094	1878.5
	711	746.5		3957	1105.5		29108	818.5		14721	2327.5		711	1983.5		38302	2056.5		711	2392.5		10095	1878.5
	712	746.5		3958	1105.5		29109	818.5		14722	2327.5		712	1983.5		38303	2056.5		712	2392.5		10096	1878.5
	713	746.5		3959	1106.5		29110	819.5		14723	2327.5		713	1983.5		38304	2056.5		713	2392.5		10097	1878.5
	714	746.5		3960	1106.5		29111	819.5		14724	2327.5		714	1983.5		38305	2056.5		714	2392.5		10098	1878.5
	715	746.5		3961	1106.5		29112	820.5		14725	2327.5		715	1984.5		38306	2057.5		715	2392.5		10099	1878.5
	716	746.5		3962	1106.5		29113	820.5		14726	2327.5		716	1984.5		38307	2057.5		716	2392.5		10100	1878.5
	717	747.5		3963	1106.5		29114	821.5		14727	2327.5		717	1984.5		38308	2057.5		717	2392.5		10101	1879.5
	718	747.5		3964	1106.5		29115	821.5		14728	2327.5		718	1984.5		38309	2057.5		718	2392.5		10102	1879.5
	719	747.5		3965	1106.5		29116	822.5		14729	2328.5		719	1984.5		38310	2057.5		719	2392.5		10103	1879.5
	720	747.5		3966	1106.5		29117	822.5		14730	2328.5		720	1984.5		38311	2057.5		720	2392.5		10104	1879.5
	721	747.5		3967	1107.5		29118	822.5		14731	2328.5		721	1984.5		38312	2057.5		721	2392.5		10105	1879.5
	722	747.5		3968	1107.5		29119	823.5		14732	2328.5		722	1984.5		38313	2057.5		722	2392.5		10106	1879.5
	723	747.5		3969	1107.5		29120	824.5		14733	2328.5		723	1984.5		38314	2058.5		723	2392.5		10107	1879.5
	724	747.5		3970	1107.5		29121	824.5		14734	2328.5		724	1984.5		38315	2058.5		724	2392.5		10108	1879.5
	725	747.5		3971	1107.5		29122	825.5		14735	2328.5		725	1984.5		38316	2058.5		725	2392.5		10109	1880.5
	726	747.5		3972	1107.5		29123	825.5		14736	2328.5		726	1984.5		38317	2058.5		726	2392.5		10110	1880.5
	727	748.5		3973	1107.5		29124	826.5		14737	2328.5		727	1984.5		38318	2058.5		727	2392.5		10111	1880.5
	728	748.5		3974	1108.5		29125	827.5		14738	2328.5		728	1984.5		38319	2058.5		728	2392.5		10112	1880.5
	729	748.5		3975	1108.5		29126	827.5		14739	2328.5		729	1984.5		38320	2058.5		729	2392.5		10113	1880.5
	730	748.5		3976	1108.5		29127	827.5		14740	2328.5		730	1984.5		38321	2058.5		730	2392.5		10114	1880.5
	731	748.5		3977	1108.5		29128	828.5		14741	2328.5		731	1984.5		38322	2059.5		731	2392.5		10115	1880.5
	732	748.5		3978	1108.5		29129	829.5		14742	2328.5		732	1984.5		38323	2059.5		732	2392.5		10116	1880.5
	733	748.5		3979	1108.5		29130	829.5		14743	2328.5		733	1984.5		38324	2059.5		733	2392.5		10117	1880.5
	734	748.5		3980	1108.5		29131	830.5		14744	2328.5		734	1984.5		38325	2059.5		734	2392.5		10118	1881.5
	735	748.5		3981	1108.5		29132	830.5		14745	2328.5		735	1984.5		38326	2059.5		735	2392.5		10119	1881.5
	736	748.5		3982	1109.5		29133	831.5		14746	2328.5		736	1984.5		38327	2059.5		736	2392.5		10120	1881.5
	737	748.5		3983	1109.5		29134	831.5		14747	2328.5		737	1984.5		38328	2059.5		737	2392.5		10121	1881.5
	738	749.5		3984	1109.5		29135	832.5		14748	2328.5		738	1984.5		38329	2059.5		738	2392.5		10122	1881.5
	739	749.5		3985	1109.5		29136	832.5		14749	2328.5		739	1984.5		38330	2060.5		739	2392.5		10123	1881.5
	740	749.5		3986	1109.5		29137	833.5		14750	2328.5		740	1984.5		38331	2060.5		740	2392.5		10124	1881.5
	741	749.5		3987	1109.5		29138	833.5		14751	2328.5		741	1984.5		38332	2060.5		741	2392.5		10125	1881.5
	742	749.5		3988	1109.5		29139	833.5		14752	2328.5		742	1984.5		38333	2060.5		742	2392.5		10126	1881.5
	743	749.5		3989	1110.5		29140	834.5		14753	2328.5		743	1984.5		38334	2060.5		743	2392.5		10127	1882.5
	744	749.5		3990	1110.5		29141	834.5		14754	2328.5		744	1984.5		38335	2060.5		744	2392.5		10128	1882.5
	745	749.5		3991	1110.5		29142	835.5		14755	2328.5		745	1984.5		38336	2060.5		745	2392.5		10129	1882.5
	746	749.5		3992	1110.5		29143	835.5		14756	2328.5		746	1984.5		38337	2060.5		746	2392.5		10130	1882.5
	747	749.5		3993	1110.5		29144	835.5		14757	2328.5		747	1984.5		38338	2061.5		747	2392.5		10131	1882.5
	748	750.5		3994	1110.5		29145	836.5		14758	2328.5		748	1984.5		38339	2061.5		748	2392.5		10132	1882.5
	749	750.5		3995	1110.5		29146	836.5		14759	2328.5		749	1984.5		38340	2061.5		749	2392.5		10133	1882.5
	750	750.5		3996	1110.5		29147	837.5		14760	2328.5		750	1984.5		38341	2061.5		750	2392.5		10134	1882.5
	751	750.5		3997	1110.5		29148	837.5		14761	2328.5		751	1984.5		38342	2061.5		751	2392.5		10135	1882.5
	752	750.5		3998	1110.5		29149	838.5		14762	2328.5		752	1984.5		38343	2061.5		752	2392.5		10136	1883.5
	753	750.5		3999	1111.5		29150	838.5		14763	2328.5		753	1984.5		38344	2061.5		753	2392.5		10137	1883.5
	754	750.5		4000	1111.5		29151	838.5		14764	2328.5		754	1984.5		38345	2061.5		754	2392.5		10138	1883.5
	755	750.5		4001	1111.5		29152	839.5		14765	2328.5		755	1984.5		38346	2061.5		755	2392.5		10139	1883.5
	756	750.5		4002	1111.5		29153	840.5		14766	2328.5		756	1984.5		38347	2062.5		756	2392.5		10140	1883.5
	757	750.5		4003	1111.5		29154	840.5		14767	2328.5		757	1984.5		38348	2062.5		757	2392.5		10141	1883.5
	758	751.5		4004	1111.5		29155	841.5		14768	2328.5		758	1984.5		38349	2062.5		758	2392.5		10142	1883.5
	759	751.5		4005	1111.5		29156	841.5		14769	2328.5		759	1984.5		38350	2062.5		759	2392.5		10143	1883.5
	760	751.5		4006	1111.5		29157	842.5		14770	2328.5		760	1984.5		38351	2062.5		760	2392.5		10144	1883.5
	761	751.5		4007	1112.5		29158	842.5		14771	2328.5		761	1984.5		38352	2062.5		761	2392.5		10145	1884.5
	762	751.5		4008	1112.5		29159	842.5		14772	2328.5		762	1984.5		38353	2062.5		762	2392.5		10146	1884.5
	763	751.5		4009	1112.5		29160	843.5		14773	2328.5		763	1984.5		38354	2063.5		763	2392.5		10147	1884.5
	764	751.5		4010	1112.5		29161	843.5		14774	2328.5		764	1984.5		38355	2063.5		764	2392.5		10148	1884.5
	765	751.5		4011	1112.5		29162	844.5		14775	2328.5		765	1984.5		38356	2063.5		765	2392.5		10149	1884.5
	766	751.5		4012	1112.5		29163	844.5		14776	2328.5		766	1984.5		38357	2063.5		766	2392.5		10150	1884.5
	767	751.5		4013	1112.5		29164	845.5		14777	2329.5		767	1984.5		38358	2063.5		767	2392.5		10151	1884.5
	768	751.5		4014	1112.5		29165	846.5		14778	2329.5		768	1984.5		38359	2063.5		768	2392.5		10152	1884.5
	769	752.5		4015	1113.5		29166	846.5		14779	2329.5		769	1984.5		38360	2063.5		769	2392.5		10153	1884.5
	770	752.5		4016	1113.5		29167	847.5		14780	2329.5		770	1984.5		38361	2063.5		770	2392.5		10154	1885.5
	771	752.5		4017	1113.5		29168	847.5		14781	2329.5		771	1984.5		38362	2064.5		771	2392.5		10155	1885.5
	772	752.5		4018	1113.5		29169	848.5		14782	2329.5		772	1984.5		38363	2064.5		772	2392.5		10156	1885.5
	773	752.5		4019	1113.5		29170	849.5		14783	2329.5		773	1984.5		38364	2064.5		773	2392.5		10157	1885.5
	774	752.5		4020	1113.5		29171	849.5		14784	2329.5		774	1984.5		38365	2064.5		774	2392.5		10158	1885.5
	775	752.5		4021	1113.5		29172	850.5		14785	2329.5		775	1984.5		38366	2064.5		775	2392.5		10159	1885.5
	776	752.5		4022	1113.5		29173	850.5		14786	2329.5		776	1984.5		38367	2064.5		776	2392.5		10160	1885.5
	777	752.5		4023	1114.5		29174	851.5		14787	2329.5		777	1984.5		38368	2064.5		777	2392.5		10161	1885.5
	778	752.5		4024	1114.5		29175	851.5		14788	2329.5		778	1984.5		38369	2064.5		778	2392.5		10162	1886.5
	779	753.5		4025	1114.5		29176	852.5		14789	2329.5		779	1984.5		38370	2065.5		779	2392.5		10163	1886.5
	780	753.5		4026	1114.5		29177	853.5		14790	2329.5		780	1984.5		38371	2065.5		780	2392.5		10164	1886.5
	781	753.5		4027	1114.5		29178	853.5		14791	2329.5		781	1984.5		38372	2065.5		781	2392.5		10165	1886.5
	782	753.5		4028	1114.5		29179	854.5		14792	2329.5		782	1984.5		38373	2065.5		782	2392.5		10166	1886.5
	783	753.5		4029	1114.5		29180	854.5		14793	2329.5		783	1984.5		38374	2065.5		783	2392.5		10167	1886.5
	784	753.5		4030	1115.5		29181	855.5		14794	2329.5		784	1984.5		38375	2065.5		784	2392.5		10168	1886.5
	785	753.5		4031	1115.5		29182	855.5		14795	2329.5		785	1984.5		38376	2065.5		785	2392.5		10169	1886.5
	786	753.5		4032	1115.5		29183	856.5		14796	2329.5		786	1984.5		38377	2065.5		786	2392.5		10170	1886.5
	787	753.5		4033	1115.5		29184	856.5		14797	2329.5		787	1984.5		38378	2066.5		787	2392.5		10171	1887.5
	788	753.5		4034	1115.5		29185	856.5		14798	2329.5		788	1984.5		38379	2066.5		788	2392.5		10172	1887.5
	789	754.5		4035	1115.5		29186	856.5		14799	2329.5		789	1984.5		38380	2066.5		789	2392.5		10173	1887.5
	790	754.5		4036	1115.5		29187	857.5		14800	2329.5		790	1984.5		38381	2066.5		790	2392.5		10174	1887.5
	791	754.5		4037	1115.5		29188	857.5		14801	2329.5		791	1984.5		38382	2066.5		791	2392.5		10175	1887.5
	792	754.5		4038	1116.5		29189	858.5		14802	2329.5		792	1984.5		38383	2066.5		792	2392.5		10176	1887.5
	793	754.5		4039	1116.5		29190	859.5		14803	2329.5		793	1984.5		38384	2066.5		793	2392.5		10177	1887.5
	794	754.5		4040	1116.5		29191	860.5		14804	2329.5		794	1984.5		38385	2066.5		794	2392.5		10178	1887.5
	795	754.5		4041	1116.5		29192	860.5		14805	2329.5		795	1984.5		38386	2066.5		795	2392.5		10179	1887.5
	796	754.5		4042	1116.5		29193	861.5		14806	2329.5		796	1984.5		38387	2067.5		796	2392.5		10180	1888.5
	797	754.5		4043	1116.5		29194	862.5		14807	2329.5		797	1984.5		38388	2067.5		797	2392.5		10181	1888.5
	798	754.5		4044	1116.5		29195	862.5		14808	2329.5		798	1984.5		38389	2067.5		798	2392.5		10182	1888.5
	799	754.5		4045	1116.5		29196	863.5		14809	2329.5		799	1984.5		38390	2067.5		799	2392.5		10183	1888.5
	800	755.5		4046	1117.5		29197	863.5		14810	2329.5		800	1984.5		38391	2067.5		800	2392.5		10184	1888.5
	801	755.5		4047	1117.5		29198	864.5		14811	2329.5		801	1984.5		38392	2067.5		801	2392.5		10185	1888.5
	802	755.5		4048	1117.5		29199	864.5		14812	2329.5		802	1984.5		38393	2067.5		802	2392.5		10186	1888.5
	803	755.5		4049	1117.5		29200	865.5		14813	2329.5		803	1984.5		38394	2067.5		803	2392.5		10187	1888.5
	804	755.5		4050	1117.5		29201	866.5		14814	2329.5		804	1984.5		38395	2068.5		804	2392.5		10188	1888.5
	805	755.5		4051	1117.5		29202	866.5		14815	2329.5		805	1984.5		38396	2068.5		805	2392.5		10189	1889.5
	806	755.5		4052	1117.5		29203	867.5		14816	2329.5		806	1984.5		38397	2068.5		806	2392.5		10190	1889.5
	807	755.5		4053	1118.5		29204	867.5		14817	2329.5		807	1984.5		38398	2068.5		807	2392.5		10191	1889.5
	808	755.5		4054	1118.5		29205	868.5		14818	2329.5		808	1984.5		38399	2068.5		808	2392.5		10192	1889.5
	809	755.5		4055	1118.5		29206	869.5		14819	2329.5		809	1984.5		38400	2068.5		809	2392.5		10193	1889.5
	810	756.5		4056	1118.5		29207	869.5		14820	2329.5		810	1984.5		38401	2068.5		810	2392.5		10194	1889.5
	811	756.5		4057	1118.5		29208	870.5		14821	2329.5		811	1984.5		38402	2069.5		811	2392.5		10195	1889.5
	812	756.5		4058	1118.5		29209	870.5		14822	2329.5		812	1984.5		38403	2069.5		812	2392.5		10196	1889.5
	813	756.5		4059	1118.5		29210	870.5		14823	2329.5		813	1984.5		38404	2069.5		813	2392.5		10197	1889.5
	814	756.5		4060	1118.5		29211	871.5		14824	2330.5		814	1984.5		38405	2069.5		814	2392.5		10198	1890.5
	815	756.5		4061	1119.5		29212	871.5		14825	2330.5		815	1984.5		38406	2069.5		815	2392.5		10199	1890.5
	816	756.5		4062	1119.5		29213	872.5		14826	2330.5		816	1984.5		38407	2069.5		816	2392.5		10200	1890.5
	817	756.5		4063	1119.5		29214	873.5		14827	2330.5		817	1984.5		38408	2069.5		817	2392.5		10201	1890.5
	818	756.5		4064	1119.5		29215	873.5		14828	2330.5		818	1984.5		38409	2069.5		818	2392.5		10202	1890.5
	819	756.5		4065	1119.5		29216	874.5		14829	2330.5		819	1984.5		38410	2070.5		819	2392.5		10203	1890.5
	820	757.5		4066	1119.5		29217	874.5		14830	2330.5		820	1984.5		38411	2070.5		820	2392.5		10204	1890.5
	821	757.5		4067	1119.5		29218	875.5		14831	2330.5		821	1984.5		38412	2070.5		821	2392.5		10205	1890.5
	822	757.5		4068	1120.5		29219	875.5		14832	2330.5		822	1984.5		38413	2070.5		822	2392.5		10206	1891.5
	823	757.5		4069	1120.5		29220	876.5		14833	2330.5		823	1984.5		38414	2070.5		823	2392.5		10207	1891.5
	824	757.5		4070	1120.5		29221	876.5		14834	2330.5		824	1984.5		38415	2070.5		824	2392.5		10208	1891.5
	825	757.5		4071	1120.5		29222	877.5		14835	2330.5		825	1984.5		38416	2070.5		825	2392.5		10209	1891.5
	826	757.5		4072	1120.5		29223	878.5		14836	2330.5		826	1984.5		38417	2070.5		826	2392.5		10210	1891.5
	827	757.5		4073	1120.5		29224	879.5		14837	2330.5		827	1984.5		38418	2071.5		827	2392.5		10211	1891.5
	828	757.5		4074	1120.5		29225	879.5		14838	2330.5		828	1984.5		38419	2071.5		828	2392.5		10212	1891.5
	829	757.5		4075	1120.5		29226	880.5		14839	2330.5		829	1984.5		38420	2071.5		829	2392.5		10213	1891.5
	830	757.5		4076	1121.5		29227	880.5		14840	2330.5		830	1984.5		38421	2071.5		830	2392.5		10214	1891.5
	831	758.5		4077	1121.5		29228	881.5		14841	2330.5		831	1984.5		38422	2071.5		831	2392.5		10215	1892.5
	832	758.5		4078	1121.5		29229	882.5		14842	2330.5		832	1984.5		38423	2071.5		832	2392.5		10216	1892.5
	833	758.5		4079	1121.5		29230	883.5		14843	2330.5		833	1984.5		38424	2071.5		833	2392.5		10217	1892.5
	834	758.5		4080	1121.5		29231	883.5		14844	2330.5		834	1984.5		38425	2071.5		834	2392.5		10218	1892.5
	835	758.5		4081	1121.5		29232	884.5		14845	2330.5		835	1984.5		38426	2072.5		835	2392.5		10219	1892.5
	836	758.5		4082	1121.5		29233	884.5		14846	2330.5		836	1984.5		38427	2072.5		836	2392.5		10220	1892.5
	837	758.5		4083	1121.5		29234	885.5		14847	2330.5		837	1984.5		38428	2072.5		837	2392.5		10221	1892.5
	838	758.5		4084	1122.5		29235	885.5		14848	2330.5		838	1984.5		38429	2072.5		838	2392.5		10222	1892.5
	839	758.5		4085	1122.5		29236	886.5		14849	2330.5		839	1984.5		38430	2072.5		839	2392.5		10223	1892.5
	840	758.5		4086	1122.5		29237	887.5		14850	2330.5		840	1984.5		38431	2072.5		840	2392.5		10224	1893.5
	841	759.5		4087	1122.5		29238	887.5		14851	2330.5		841	1984.5		38432	2072.5		841	2392.5		10225	1893.5
	842	759.5		4088	1122.5		29239	887.5		14852	2330.5		842	1984.5		38433	2072.5		842	2392.5		10226	1893.5
	843	759.5		4089	1122.5		29240	887.5		14853	2330.5		843	1984.5		38434	2073.5		843	2392.5		10227	1893.5
	844	759.5		4090	1122.5		29241	888.5		14854	2330.5		844	1984.5		38435	2073.5		844	2392.5		10228	1893.5
	845	759.5		4091	1123.5		29242	889.5		14855	2330.5		845	1984.5		38436	2073.5		845	2392.5		10229	1893.5
	846	759.5		4092	1123.5		29243	889.5		14856	2330.5		846	1984.5		38437	2073.5		846	2392.5		10230	1893.5
	847	759.5		4093	1123.5		29244	890.5		14857	2330.5		847	1984.5		38438	2073.5		847	2392.5		10231	1893.5
	848	759.5		4094	1123.5		29245	890.5		14858	2330.5		848	1984.5		38439	2073.5		848	2392.5		10232	1893.5
	849	759.5		4095	1123.5		29246	891.5		14859	2330.5		849	1984.5		38440	2073.5		849	2392.5		10233	1893.5
	850	759.5		4096	1123.5		29247	892.5		14860	2330.5		850	1984.5		38441	2074.5		850	2392.5		10234	1894.5
	851	760.5		4097	1123.5		29248	892.5		14861	2330.5		851	1984.5		38442	2074.5		851	2392.5		10235	1894.5
	852	760.5		4098	1123.5		29249	893.5		14862	2330.5		852	1984.5		38443	2074.5		852	2392.5		10236	1894.5
	853	760.5		4099	1124.5		29250	893.5		14863	2330.5		853	1984.5		38444	2074.5		853	2392.5		10237	1894.5
	854	760.5		4100	1124.5		29251	894.5		14864	2330.5		854	1984.5		38445	2074.5		854	2392.5		10238	1894.5
	855	760.5		4101	1124.5		29252	895.5		14865	2330.5		855	1984.5		38446	2074.5		855	2392.5		10239	1894.5
	856	760.5		4102	1124.5		29253	895.5		14866	2330.5		856	1984.5		38447	2074.5		856	2392.5		10240	1894.5
	857	760.5		4103	1124.5		29254	896.5		14867	2330.5		857	1984.5		38448	2074.5		857	2392.5		10241	1894.5
	858	760.5		4104	1124.5		29255	897.5		14868	2330.5		858	1984.5		38449	2075.5		858	2392.5		10242	1895.5
	859	760.5		4105	1124.5		29256	897.5		14869	2330.5		859	1984.5		38450	2075.5		859	2392.5		10243	1895.5
	860	760.5		4106	1125.5		29257	897.5		14870	2330.5		860	1984.5		38451	2075.5		860	2392.5		10244	1895.5
	861	760.5		4107	1125.5		29258	898.5		14871	2331.5		861	1984.5		38452	2075.5		861	2392.5		10245	1895.5
	862	761.5		4108	1125.5		29259	899.5		14872	2331.5		862	1984.5		38453	2075.5		862	2392.5		10246	1895.5
	863	761.5		4109	1125.5		29260	899.5		14873	2331.5		863	1984.5		38454	2075.5		863	2392.5		10247	1895.5
	864	761.5		4110	1125.5		29261	900.5		14874	2331.5		864	1984.5		38455	2075.5		864	2392.5		10248	1895.5
	865	761.5		4111	1125.5		29262	900.5		14875	2331.5		865	1984.5		38456	2076.5		865	2392.5		10249	1895.5
	866	761.5		4112	1125.5		29263	901.5		14876	2331.5		866	1984.5		38457	2076.5		866	2392.5		10250	1895.5
	867	761.5		4113	1125.5		29264	901.5		14877	2331.5		867	1984.5		38458	2076.5		867	2392.5		10251	1896.5
	868	761.5		4114	1126.5		29265	903.5		14878	2331.5		868	1984.5		38459	2076.5		868	2392.5		10252	1896.5
	869	761.5		4115	1126.5		29266	903.5		14879	2331.5		869	1984.5		38460	2076.5		869	2392.5		10253	1896.5
	870	761.5		4116	1126.5		29267	904.5		14880	2331.5		870	1984.5		38461	2076.5		870	2392.5		10254	1896.5
	871	761.5		4117	1126.5		29268	905.5		14881	2331.5		871	1984.5		38462	2076.5		871	2392.5		10255	1896.5
	872	762.5		4118	1126.5		29269	905.5		14882	2331.5		872	1984.5		38463	2076.5		872	2392.5		10256	1896.5
	873	762.5		4119	1126.5		29270	906.5		14883	2331.5		873	1984.5		38464	2076.5		873	2392.5		10257	1896.5
	874	762.5		4120	1126.5		29271	906.5		14884	2331.5		874	1984.5		38465	2077.5		874	2392.5		10258	1896.5
	875	762.5		4121	1126.5		29272	907.5		14885	2331.5		875	1984.5		38466	2077.5		875	2392.5		10259	1896.5
	876	762.5		4122	1126.5		29273	907.5		14886	2331.5		876	1984.5		38467	2077.5		876	2392.5		10260	1897.5
	877	762.5		4123	1126.5		29274	908.5		14887	2331.5		877	1984.5		38468	2077.5		877	2392.5		10261	1897.5
	878	762.5		4124	1127.5		29275	909.5		14888	2331.5		878	1984.5		38469	2077.5		878	2392.5		10262	1897.5
	879	762.5		4125	1127.5		29276	909.5		14889	2331.5		879	1984.5		38470	2077.5		879	2392.5		10263	1897.5
	880	762.5		4126	1127.5		29277	910.5		14890	2331.5		880	1984.5		38471	2077.5		880	2392.5		10264	1897.5
	881	762.5		4127	1127.5		29278	910.5		14891	2331.5		881	1984.5		38472	2077.5		881	2392.5		10265	1897.5
	882	762.5		4128	1127.5		29279	911.5		14892	2331.5		882	1984.5		38473	2078.5		882	2392.5		10266	1897.5
	883	763.5		4129	1127.5		29280	912.5		14893	2331.5		883	1984.5		38474	2078.5		883	2392.5		10267	1897.5
	884	763.5		4130	1127.5		29281	913.5		14894	2331.5		884	1984.5		38475	2078.5		884	2392.5		10268	1897.5
	885	763.5		4131	1127.5		29282	914.5		14895	2331.5		885	1984.5		38476	2078.5		885	2392.5		10269	1898.5
	886	763.5		4132	1128.5		29283	914.5		14896	2331.5		886	1984.5		38477	2078.5		886	2392.5		10270	1898.5
	887	763.5		4133	1128.5		29284	914.5		14897	2331.5		887	1984.5		38478	2078.5		887	2392.5		10271	1898.5
	888	763.5		4134	1128.5		29285	915.5		14898	2331.5		888	1984.5		38479	2078.5		888	2392.5		10272	1898.5
	889	763.5		4135	1128.5		29286	915.5		14899	2331.5		889	1984.5		38480	2079.5		889	2392.5		10273	1898.5
	890	763.5		4136	1128.5		29287	916.5		14900	2331.5		890	1984.5		38481	2079.5		890	2392.5		10274	1898.5
	891	763.5		4137	1128.5		29288	916.5		14901	2331.5		891	1984.5		38482	2079.5		891	2392.5		10275	1898.5
	892	763.5		4138	1128.5		29289	918.5		14902	2331.5		892	1984.5		38483	2079.5		892	2392.5		10276	1898.5
	893	764.5		4139	1128.5		29290	918.5		14903	2331.5		893	1984.5		38484	2079.5		893	2392.5		10277	1899.5
	894	764.5		4140	1129.5		29291	919.5		14904	2331.5		894	1984.5		38485	2079.5		894	2392.5		10278	1899.5
	895	764.5		4141	1129.5		29292	920.5		14905	2331.5		895	1984.5		38486	2079.5		895	2392.5		10279	1899.5
	896	764.5		4142	1129.5		29293	921.5		14906	2331.5		896	1984.5		38487	2080.5		896	2392.5		10280	1899.5
	897	764.5		4143	1129.5		29294	921.5		14907	2331.5		897	1984.5		38488	2080.5		897	2392.5		10281	1899.5
	898	764.5		4144	1129.5		29295	922.5		14908	2331.5		898	1984.5		38489	2080.5		898	2392.5		10282	1899.5
	899	764.5		4145	1129.5		29296	923.5		14909	2331.5		899	1984.5		38490	2080.5		899	2392.5		10283	1899.5
	900	764.5		4146	1129.5		29297	923.5		14910	2331.5		900	1984.5		38491	2080.5		900	2392.5		10284	1899.5
	901	764.5		4147	1130.5		29298	924.5		14911	2331.5		901	1984.5		38492	2080.5		901	2392.5		10285	1899.5
	902	764.5		4148	1130.5		29299	925.5		14912	2331.5		902	1984.5		38493	2080.5		902	2392.5		10286	1900.5
	903	765.5		4149	1130.5		29300	925.5		14913	2331.5		903	1984.5		38494	2080.5		903	2392.5		10287	1900.5
	904	765.5		4150	1130.5		29301	926.5		14914	2331.5		904	1984.5		38495	2081.5		904	2392.5		10288	1900.5
	905	765.5		4151	1130.5		29302	926.5		14915	2331.5		905	1984.5		38496	2081.5		905	2392.5		10289	1900.5
	906	765.5		4152	1130.5		29303	927.5		14916	2331.5		906	1984.5		38497	2081.5		906	2392.5		10290	1900.5
	907	765.5		4153	1130.5		29304	927.5		14917	2331.5		907	1984.5		38498	2081.5		907	2392.5		10291	1900.5
	908	765.5		4154	1130.5		29305	928.5		14918	2331.5		908	1984.5		38499	2081.5		908	2392.5		10292	1900.5
	909	765.5		4155	1131.5		29306	928.5		14919	2332.5		909	1984.5		38500	2081.5		909	2392.5		10293	1900.5
	910	765.5		4156	1131.5		29307	929.5		14920	2332.5		910	1984.5		38501	2081.5		910	2392.5		10294	1900.5
	911	765.5		4157	1131.5		29308	929.5		14921	2332.5		911	1984.5		38502	2081.5		911	2392.5		10295	1901.5
	912	765.5		4158	1131.5		29309	930.5		14922	2332.5		912	1984.5		38503	2082.5		912	2392.5		10296	1901.5
	913	766.5		4159	1131.5		29310	931.5		14923	2332.5		913	1984.5		38504	2082.5		913	2392.5		10297	1901.5
	914	766.5		4160	1131.5		29311	932.5		14924	2332.5		914	1984.5		38505	2082.5		914	2392.5		10298	1901.5
	915	766.5		4161	1131.5		29312	932.5		14925	2332.5		915	1984.5		38506	2082.5		915	2392.5		10299	1901.5
	916	766.5		4162	1131.5		29313	933.5		14926	2332.5		916	1984.5		38507	2082.5		916	2392.5		10300	1901.5
	917	766.5		4163	1132.5		29314	934.5		14927	2332.5		917	1984.5		38508	2082.5		917	2392.5		10301	1901.5
	918	766.5		4164	1132.5		29315	935.5		14928	2332.5		918	1984.5		38509	2082.5		918	2392.5		10302	1901.5
	919	766.5		4165	1132.5		29316	936.5		14929	2332.5		919	1984.5		38510	2083.5		919	2392.5		10303	1901.5
	920	766.5		4166	1132.5		29317	936.5		14930	2332.5		920	1984.5		38511	2083.5		920	2392.5		10304	1902.5
	921	766.5		4167	1132.5		29318	937.5		14931	2332.5		921	1984.5		38512	2083.5		921	2392.5		10305	1902.5
	922	766.5		4168	1132.5		29319	937.5		14932	2332.5		922	1984.5		38513	2083.5		922	2392.5		10306	1902.5
	923	767.5		4169	1132.5		29320	938.5		14933	2332.5		923	1984.5		38514	2083.5		923	2392.5		10307	1902.5
	924	767.5		4170	1132.5		29321	939.5		14934	2332.5		924	1984.5		38515	2083.5		924	2392.5		10308	1902.5
	925	767.5		4171	1133.5		29322	939.5		14935	2332.5		925	1985.5		38516	2083.5		925	2392.5		10309	1902.5
	926	767.5		4172	1133.5		29323	940.5		14936	2332.5		926	1985.5		38517	2083.5		926	2392.5		10310	1902.5
	927	767.5		4173	1133.5		29324	941.5		14937	2332.5		927	1985.5		38518	2084.5		927	2392.5		10311	1902.5
	928	767.5		4174	1133.5		29325	941.5		14938	2332.5		928	1985.5		38519	2084.5		928	2392.5		10312	1903.5
	929	767.5		4175	1133.5		29326	941.5		14939	2332.5		929	1985.5		38520	2084.5		929	2392.5		10313	1903.5
	930	767.5		4176	1133.5		29327	941.5		14940	2332.5		930	1985.5		38521	2084.5		930	2392.5		10314	1903.5
	931	767.5		4177	1133.5		29328	941.5		14941	2332.5		931	1985.5		38522	2084.5		931	2392.5		10315	1903.5
	932	767.5		4178	1133.5		29329	941.5		14942	2332.5		932	1985.5		38523	2084.5		932	2392.5		10316	1903.5
	933	768.5		4179	1134.5		29330	941.5		14943	2332.5		933	1985.5		38524	2084.5		933	2392.5		10317	1903.5
	934	768.5		4180	1134.5		29331	941.5		14944	2332.5		934	1985.5		38525	2085.5		934	2392.5		10318	1903.5
	935	768.5		4181	1134.5		29332	941.5		14945	2332.5		935	1985.5		38526	2085.5		935	2392.5		10319	1903.5
	936	768.5		4182	1134.5		29333	941.5		14946	2332.5		936	1985.5		38527	2085.5		936	2392.5		10320	1903.5
	937	768.5		4183	1134.5		29334	941.5		14947	2332.5		937	1985.5		38528	2085.5		937	2392.5		10321	1904.5
	938	768.5		4184	1134.5		29335	942.5		14948	2332.5		938	1985.5		38529	2085.5		938	2392.5		10322	1904.5
	939	768.5		4185	1134.5		29336	942.5		14949	2332.5		939	1985.5		38530	2085.5		939	2392.5		10323	1904.5
	940	768.5		4186	1135.5		29337	943.5		14950	2332.5		940	1985.5		38531	2085.5		940	2392.5		10324	1904.5
	941	768.5		4187	1135.5		29338	944.5		14951	2332.5		941	1985.5		38532	2085.5		941	2392.5		10325	1904.5
	942	768.5		4188	1135.5		29339	945.5		14952	2332.5		942	1985.5		38533	2086.5		942	2392.5		10326	1904.5
	943	769.5		4189	1135.5		29340	945.5		14953	2332.5		943	1985.5		38534	2086.5		943	2392.5		10327	1904.5
	944	769.5		4190	1135.5		29341	946.5		14954	2332.5		944	1985.5		38535	2086.5		944	2392.5		10328	1904.5
	945	769.5		4191	1135.5		29342	947.5		14955	2332.5		945	1985.5		38536	2086.5		945	2392.5		10329	1904.5
	946	769.5		4192	1135.5		29343	947.5		14956	2332.5		946	1985.5		38537	2086.5		946	2392.5		10330	1905.5
	947	769.5		4193	1135.5		29344	948.5		14957	2332.5		947	1985.5		38538	2086.5		947	2392.5		10331	1905.5
	948	769.5		4194	1136.5		29345	949.5		14958	2332.5		948	1985.5		38539	2086.5		948	2392.5		10332	1905.5
	949	769.5		4195	1136.5		29346	949.5		14959	2332.5		949	1985.5		38540	2086.5		949	2392.5		10333	1905.5
	950	769.5		4196	1136.5		29347	950.5		14960	2332.5		950	1985.5		38541	2087.5		950	2392.5		10334	1905.5
	951	769.5		4197	1136.5		29348	951.5		14961	2332.5		951	1985.5		38542	2087.5		951	2392.5		10335	1905.5
	952	769.5		4198	1136.5		29349	952.5		14962	2332.5		952	1985.5		38543	2087.5		952	2392.5		10336	1905.5
	953	769.5		4199	1136.5		29350	952.5		14963	2332.5		953	1985.5		38544	2087.5		953	2392.5		10337	1905.5
	954	770.5		4200	1136.5		29351	953.5		14964	2332.5		954	1985.5		38545	2087.5		954	2392.5		10338	1905.5
	955	770.5		4201	1136.5		29352	954.5		14965	2332.5		955	1985.5		38546	2087.5		955	2392.5		10339	1906.5
	956	770.5		4202	1137.5		29353	954.5		14966	2333.5		956	1985.5		38547	2087.5		956	2392.5		10340	1906.5
	957	770.5		4203	1137.5		29354	955.5		14967	2333.5		957	1985.5		38548	2087.5		957	2392.5		10341	1906.5
	958	770.5		4204	1137.5		29355	955.5		14968	2333.5		958	1985.5		38549	2088.5		958	2392.5		10342	1906.5
	959	770.5		4205	1137.5		29356	956.5		14969	2333.5		959	1985.5		38550	2088.5		959	2392.5		10343	1906.5
	960	770.5		4206	1137.5		29357	956.5		14970	2333.5		960	1985.5		38551	2088.5		960	2392.5		10344	1906.5
	961	770.5		4207	1137.5		29358	957.5		14971	2333.5		961	1985.5		38552	2088.5		961	2392.5		10345	1906.5
	962	770.5		4208	1137.5		29359	958.5		14972	2333.5		962	1985.5		38553	2088.5		962	2392.5		10346	1906.5
	963	770.5		4209	1138.5		29360	958.5		14973	2333.5		963	1985.5		38554	2088.5		963	2392.5		10347	1907.5
	964	771.5		4210	1138.5		29361	959.5		14974	2333.5		964	1985.5		38555	2088.5		964	2392.5		10348	1907.5
	965	771.5		4211	1138.5		29362	960.5		14975	2333.5		965	1985.5		38556	2089.5		965	2392.5		10349	1907.5
	966	771.5		4212	1138.5		29363	961.5		14976	2333.5		966	1985.5		38557	2089.5		966	2392.5		10350	1907.5
	967	771.5		4213	1138.5		29364	962.5		14977	2333.5		967	1985.5		38558	2089.5		967	2392.5		10351	1907.5
	968	771.5		4214	1138.5		29365	963.5		14978	2333.5		968	1985.5		38559	2089.5		968	2392.5		10352	1907.5
	969	771.5		4215	1138.5		29366	964.5		14979	2333.5		969	1985.5		38560	2089.5		969	2392.5		10353	1907.5
	970	771.5		4216	1138.5		29367	964.5		14980	2333.5		970	1985.5		38561	2089.5		970	2392.5		10354	1907.5
	971	771.5		4217	1139.5		29368	965.5		14981	2333.5		971	1985.5		38562	2089.5		971	2392.5		10355	1907.5
	972	771.5		4218	1139.5		29369	966.5		14982	2333.5		972	1985.5		38563	2089.5		972	2392.5		10356	1908.5
	973	771.5		4219	1139.5		29370	967.5		14983	2333.5		973	1985.5		38564	2090.5		973	2392.5		10357	1908.5
	974	772.5		4220	1139.5		29371	967.5		14984	2333.5		974	1985.5		38565	2090.5		974	2392.5		10358	1908.5
	975	772.5		4221	1139.5		29372	968.5		14985	2333.5		975	1985.5		38566	2090.5		975	2392.5		10359	1908.5
	976	772.5		4222	1139.5		29373	969.5		14986	2333.5		976	1985.5		38567	2090.5		976	2392.5		10360	1908.5
	977	772.5		4223	1139.5		29374	969.5		14987	2333.5		977	1985.5		38568	2090.5		977	2392.5		10361	1908.5
	978	772.5		4224	1139.5		29375	970.5		14988	2333.5		978	1985.5		38569	2090.5		978	2392.5		10362	1908.5
	979	772.5		4225	1140.5		29376	970.5		14989	2333.5		979	1985.5		38570	2091.5		979	2392.5		10363	1908.5
	980	772.5		4226	1140.5		29377	971.5		14990	2333.5		980	1985.5		38571	2091.5		980	2392.5		10364	1908.5
	981	772.5		4227	1140.5		29378	972.5		14991	2333.5		981	1985.5		38572	2091.5		981	2392.5		10365	1909.5
	982	772.5		4228	1140.5		29379	973.5		14992	2333.5		982	1985.5		38573	2091.5		982	2392.5		10366	1909.5
	983	772.5		4229	1140.5		29380	973.5		14993	2333.5		983	1985.5		38574	2091.5		983	2392.5		10367	1909.5
	984	773.5		4230	1140.5		29381	974.5		14994	2333.5		984	1985.5		38575	2091.5		984	2392.5		10368	1909.5
	985	773.5		4231	1140.5		29382	975.5		14995	2333.5		985	1985.5		38576	2091.5		985	2392.5		10369	1909.5
	986	773.5		4232	1141.5		29383	977.5		14996	2333.5		986	1985.5		38577	2091.5		986	2392.5		10370	1909.5
	987	773.5		4233	1141.5		29384	977.5		14997	2333.5		987	1985.5		38578	2092.5		987	2392.5		10371	1909.5
	988	773.5		4234	1141.5		29385	978.5		14998	2333.5		988	1985.5		38579	2092.5		988	2392.5		10372	1909.5
	989	773.5		4235	1141.5		29386	979.5		14999	2333.5		989	1985.5		38580	2092.5		989	2392.5		10373	1910.5
	990	773.5		4236	1141.5		29387	979.5		15000	2333.5		990	1985.5		38581	2092.5		990	2392.5		10374	1910.5
	991	773.5		4237	1141.5		29388	980.5		15001	2333.5		991	1985.5		38582	2092.5		991	2392.5		10375	1910.5
	992	773.5		4238	1141.5		29389	981.5		15002	2333.5		992	1985.5		38583	2092.5		992	2392.5		10376	1910.5
	993	773.5		4239	1141.5		29390	981.5		15003	2333.5		993	1985.5		38584	2092.5		993	2392.5		10377	1910.5
	994	774.5		4240	1142.5		29391	982.5		15004	2333.5		994	1985.5		38585	2093.5		994	2392.5		10378	1910.5
	995	774.5		4241	1142.5		29392	982.5		15005	2333.5		995	1985.5		38586	2093.5		995	2392.5		10379	1910.5
	996	774.5		4242	1142.5		29393	984.5		15006	2333.5		996	1985.5		38587	2093.5		996	2392.5		10380	1910.5
	997	774.5		4243	1142.5		29394	984.5		15007	2333.5		997	1985.5		38588	2093.5		997	2392.5		10381	1910.5
	998	774.5		4244	1142.5		29395	985.5		15008	2333.5		998	1985.5		38589	2093.5		998	2392.5		10382	1911.5
	999	774.5		4245	1142.5		29396	986.5		15009	2333.5		999	1985.5		38590	2093.5		999	2392.5		10383	1911.5
	1000	774.5		4246	1142.5		29397	986.5		15010	2333.5		1000	1985.5		38591	2093.5		1000	2392.5		10384	1911.5
	1001	774.5		4247	1142.5		29398	987.5		15011	2333.5		1001	1985.5		38592	2093.5		1001	2392.5		10385	1911.5
	1002	774.5		4248	1143.5		29399	988.5		15012	2333.5		1002	1985.5		38593	2094.5		1002	2392.5		10386	1911.5
	1003	774.5		4249	1143.5		29400	989.5		15013	2333.5		1003	1985.5		38594	2094.5		1003	2392.5		10387	1911.5
	1004	774.5		4250	1143.5		29401	990.5		15014	2334.5		1004	1985.5		38595	2094.5		1004	2392.5		10388	1911.5
	1005	775.5		4251	1143.5		29402	991.5		15015	2334.5		1005	1985.5		38596	2094.5		1005	2392.5		10389	1911.5
	1006	775.5		4252	1143.5		29403	992.5		15016	2334.5		1006	1985.5		38597	2094.5		1006	2392.5		10390	1911.5
	1007	775.5		4253	1143.5		29404	994.5		15017	2334.5		1007	1985.5		38598	2094.5		1007	2392.5		10391	1912.5
	1008	775.5		4254	1143.5		29405	994.5		15018	2334.5		1008	1985.5		38599	2094.5		1008	2392.5		10392	1912.5
	1009	775.5		4255	1143.5		29406	995.5		15019	2334.5		1009	1985.5		38600	2095.5		1009	2392.5		10393	1912.5
	1010	775.5		4256	1144.5		29407	996.5		15020	2334.5		1010	1985.5		38601	2095.5		1010	2392.5		10394	1912.5
	1011	775.5		4257	1144.5		29408	997.5		15021	2334.5		1011	1985.5		38602	2095.5		1011	2392.5		10395	1912.5
	1012	775.5		4258	1144.5		29409	998.5		15022	2334.5		1012	1985.5		38603	2095.5		1012	2392.5		10396	1912.5
	1013	775.5		4259	1144.5		29410	999.5		15023	2334.5		1013	1985.5		38604	2095.5		1013	2392.5		10397	1912.5
	1014	775.5		4260	1144.5		29411	999.5		15024	2334.5		1014	1985.5		38605	2095.5		1014	2392.5		10398	1912.5
	1015	776.5		4261	1144.5		29412	1000.5		15025	2334.5		1015	1985.5		38606	2096.5		1015	2392.5		10399	1912.5
	1016	776.5		4262	1144.5		29413	1001.5		15026	2334.5		1016	1985.5		38607	2096.5		1016	2392.5		10400	1913.5
	1017	776.5		4263	1144.5		29414	1002.5		15027	2334.5		1017	1985.5		38608	2096.5		1017	2392.5		10401	1913.5
	1018	776.5		4264	1145.5		29415	1003.5		15028	2334.5		1018	1985.5		38609	2096.5		1018	2392.5		10402	1913.5
	1019	776.5		4265	1145.5		29416	1004.5		15029	2334.5		1019	1985.5		38610	2096.5		1019	2392.5		10403	1913.5
	1020	776.5		4266	1145.5		29417	1004.5		15030	2334.5		1020	1985.5		38611	2096.5		1020	2392.5		10404	1913.5
	1021	776.5		4267	1145.5		29418	1005.5		15031	2334.5		1021	1985.5		38612	2096.5		1021	2392.5		10405	1913.5
	1022	776.5		4268	1145.5		29419	1006.5		15032	2334.5		1022	1985.5		38613	2096.5		1022	2392.5		10406	1913.5
	1023	776.5		4269	1145.5		29420	1007.5		15033	2334.5		1023	1985.5		38614	2097.5		1023	2392.5		10407	1913.5
	1024	776.5		4270	1145.5		29421	1008.5		15034	2334.5		1024	1985.5		38615	2097.5		1024	2392.5		10408	1913.5
	1025	777.5		4271	1145.5		29422	1008.5		15035	2334.5		1025	1985.5		38616	2097.5		1025	2392.5		10409	1914.5
	1026	777.5		4272	1146.5		29423	1009.5		15036	2334.5		1026	1985.5		38617	2097.5		1026	2392.5		10410	1914.5
	1027	777.5		4273	1146.5		29424	1010.5		15037	2334.5		1027	1985.5		38618	2097.5		1027	2392.5		10411	1914.5
	1028	777.5		4274	1146.5		29425	1010.5		15038	2334.5		1028	1985.5		38619	2097.5		1028	2392.5		10412	1914.5
	1029	777.5		4275	1146.5		29426	1011.5		15039	2334.5		1029	1985.5		38620	2097.5		1029	2392.5		10413	1914.5
	1030	777.5		4276	1146.5		29427	1012.5		15040	2334.5		1030	1985.5		38621	2098.5		1030	2392.5		10414	1914.5
	1031	777.5		4277	1146.5		29428	1013.5		15041	2334.5		1031	1985.5		38622	2098.5		1031	2392.5		10415	1914.5
	1032	777.5		4278	1146.5		29429	1014.5		15042	2334.5		1032	1985.5		38623	2098.5		1032	2392.5		10416	1914.5
	1033	777.5		4279	1147.5		29430	1015.5		15043	2334.5		1033	1985.5		38624	2098.5		1033	2392.5		10417	1915.5
	1034	777.5		4280	1147.5		29431	1015.5		15044	2334.5		1034	1985.5		38625	2098.5		1034	2392.5		10418	1915.5
	1035	778.5		4281	1147.5		29432	1016.5		15045	2334.5		1035	1985.5		38626	2098.5		1035	2392.5		10419	1915.5
	1036	778.5		4282	1147.5		29433	1017.5		15046	2334.5		1036	1985.5		38627	2098.5		1036	2392.5		10420	1915.5
	1037	778.5		4283	1147.5		29434	1018.5		15047	2334.5		1037	1985.5		38628	2099.5		1037	2392.5		10421	1915.5
	1038	778.5		4284	1147.5		29435	1018.5		15048	2334.5		1038	1985.5		38629	2099.5		1038	2392.5		10422	1915.5
	1039	778.5		4285	1147.5		29436	1019.5		15049	2334.5		1039	1985.5		38630	2099.5		1039	2392.5		10423	1915.5
	1040	778.5		4286	1147.5		29437	1020.5		15050	2334.5		1040	1985.5		38631	2099.5		1040	2392.5		10424	1915.5
	1041	778.5		4287	1148.5		29438	1021.5		15051	2334.5		1041	1985.5		38632	2099.5		1041	2392.5		10425	1915.5
	1042	778.5		4288	1148.5		29439	1021.5		15052	2334.5		1042	1985.5		38633	2099.5		1042	2392.5		10426	1916.5
	1043	778.5		4289	1148.5		29440	1022.5		15053	2334.5		1043	1985.5		38634	2099.5		1043	2392.5		10427	1916.5
	1044	778.5		4290	1148.5		29441	1023.5		15054	2334.5		1044	1985.5		38635	2100.5		1044	2392.5		10428	1916.5
	1045	779.5		4291	1148.5		29442	1023.5		15055	2334.5		1045	1985.5		38636	2100.5		1045	2392.5		10429	1916.5
	1046	779.5		4292	1148.5		29443	1024.5		15056	2334.5		1046	1985.5		38637	2100.5		1046	2392.5		10430	1916.5
	1047	779.5		4293	1148.5		29444	1025.5		15057	2334.5		1047	1985.5		38638	2100.5		1047	2392.5		10431	1916.5
	1048	779.5		4294	1148.5		29445	1026.5		15058	2334.5		1048	1985.5		38639	2100.5		1048	2392.5		10432	1916.5
	1049	779.5		4295	1149.5		29446	1026.5		15059	2334.5		1049	1985.5		38640	2100.5		1049	2392.5		10433	1916.5
	1050	779.5		4296	1149.5		29447	1026.5		15060	2334.5		1050	1985.5		38641	2101.5		1050	2392.5		10434	1916.5
	1051	779.5		4297	1149.5		29448	1026.5		15061	2335.5		1051	1985.5		38642	2101.5		1051	2392.5		10435	1917.5
	1052	779.5		4298	1149.5		29449	1026.5		15062	2335.5		1052	1985.5		38643	2101.5		1052	2392.5		10436	1917.5
	1053	779.5		4299	1149.5		29450	1026.5		15063	2335.5		1053	1985.5		38644	2101.5		1053	2392.5		10437	1917.5
	1054	779.5		4300	1149.5		29451	1026.5		15064	2335.5		1054	1985.5		38645	2101.5		1054	2392.5		10438	1917.5
	1055	779.5		4301	1149.5		29452	1026.5		15065	2335.5		1055	1985.5		38646	2101.5		1055	2392.5		10439	1917.5
	1056	780.5		4302	1149.5		29453	1026.5		15066	2335.5		1056	1985.5		38647	2101.5		1056	2392.5		10440	1917.5
	1057	780.5		4303	1150.5		29454	1026.5		15067	2335.5		1057	1985.5		38648	2102.5		1057	2392.5		10441	1917.5
	1058	780.5		4304	1150.5		29455	1027.5		15068	2335.5		1058	1985.5		38649	2102.5		1058	2392.5		10442	1917.5
	1059	780.5		4305	1150.5		29456	1027.5		15069	2335.5		1059	1985.5		38650	2102.5		1059	2392.5		10443	1917.5
	1060	780.5		4306	1151.5		29457	1028.5		15070	2335.5		1060	1985.5		38651	2102.5		1060	2392.5		10444	1918.5
	1061	780.5		4307	1151.5		29458	1028.5		15071	2335.5		1061	1985.5		38652	2102.5		1061	2392.5		10445	1918.5
	1062	780.5		4308	1151.5		29459	1029.5		15072	2335.5		1062	1985.5		38653	2102.5		1062	2392.5		10446	1918.5
	1063	780.5		4309	1151.5		29460	1030.5		15073	2335.5		1063	1985.5		38654	2102.5		1063	2392.5		10447	1918.5
	1064	780.5		4310	1151.5		29461	1030.5		15074	2335.5		1064	1985.5		38655	2103.5		1064	2392.5		10448	1918.5
	1065	780.5		4311	1151.5		29462	1031.5		15075	2335.5		1065	1985.5		38656	2103.5		1065	2392.5		10449	1918.5
	1066	781.5		4312	1151.5		29463	1031.5		15076	2335.5		1066	1985.5		38657	2103.5		1066	2392.5		10450	1918.5
	1067	781.5		4313	1152.5		29464	1032.5		15077	2335.5		1067	1985.5		38658	2103.5		1067	2392.5		10451	1918.5
	1068	781.5		4314	1152.5		29465	1033.5		15078	2335.5		1068	1985.5		38659	2103.5		1068	2392.5		10452	1918.5
	1069	781.5		4315	1152.5		29466	1033.5		15079	2335.5		1069	1985.5		38660	2103.5		1069	2392.5		10453	1919.5
	1070	781.5		4316	1152.5		29467	1035.5		15080	2335.5		1070	1985.5		38661	2103.5		1070	2392.5		10454	1919.5
	1071	781.5		4317	1152.5		29468	1036.5		15081	2335.5		1071	1985.5		38662	2104.5		1071	2392.5		10455	1919.5
	1072	781.5		4318	1152.5		29469	1036.5		15082	2335.5		1072	1985.5		38663	2104.5		1072	2392.5		10456	1919.5
	1073	781.5		4319	1152.5		29470	1037.5		15083	2335.5		1073	1985.5		38664	2104.5		1073	2392.5		10457	1919.5
	1074	781.5		4320	1152.5		29471	1038.5		15084	2335.5		1074	1985.5		38665	2104.5		1074	2392.5		10458	1919.5
	1075	781.5		4321	1153.5		29472	1040.5		15085	2335.5		1075	1985.5		38666	2104.5		1075	2392.5		10459	1919.5
	1076	782.5		4322	1153.5		29473	1040.5		15086	2335.5		1076	1985.5		38667	2104.5		1076	2392.5		10460	1919.5
	1077	782.5		4323	1153.5		29474	1041.5		15087	2335.5		1077	1985.5		38668	2104.5		1077	2392.5		10461	1919.5
	1078	782.5		4324	1153.5		29475	1041.5		15088	2335.5		1078	1985.5		38669	2105.5		1078	2392.5		10462	1920.5
	1079	782.5		4325	1153.5		29476	1043.5		15089	2335.5		1079	1985.5		38670	2105.5		1079	2392.5		10463	1920.5
	1080	782.5		4326	1153.5		29477	1044.5		15090	2335.5		1080	1985.5		38671	2105.5		1080	2392.5		10464	1920.5
	1081	782.5		4327	1153.5		29478	1045.5		15091	2335.5		1081	1985.5		38672	2105.5		1081	2392.5		10465	1920.5
	1082	782.5		4328	1154.5		29479	1046.5		15092	2335.5		1082	1985.5		38673	2105.5		1082	2392.5		10466	1920.5
	1083	782.5		4329	1154.5		29480	1047.5		15093	2335.5		1083	1985.5		38674	2105.5		1083	2392.5		10467	1920.5
	1084	782.5		4330	1154.5		29481	1047.5		15094	2335.5		1084	1985.5		38675	2106.5		1084	2392.5		10468	1920.5
	1085	782.5		4331	1154.5		29482	1048.5		15095	2335.5		1085	1985.5		38676	2106.5		1085	2392.5		10469	1920.5
	1086	783.5		4332	1154.5		29483	1049.5		15096	2335.5		1086	1985.5		38677	2106.5		1086	2392.5		10470	1921.5
	1087	783.5		4333	1154.5		29484	1050.5		15097	2335.5		1087	1985.5		38678	2106.5		1087	2392.5		10471	1921.5
	1088	783.5		4334	1154.5		29485	1051.5		15098	2335.5		1088	1985.5		38679	2106.5		1088	2392.5		10472	1921.5
	1089	783.5		4335	1154.5		29486	1053.5		15099	2335.5		1089	1985.5		38680	2106.5		1089	2392.5		10473	1921.5
	1090	783.5		4336	1155.5		29487	1053.5		15100	2335.5		1090	1985.5		38681	2106.5		1090	2392.5		10474	1921.5
	1091	783.5		4337	1155.5		29488	1054.5		15101	2335.5		1091	1985.5		38682	2106.5		1091	2392.5		10475	1921.5
	1092	783.5		4338	1155.5		29489	1055.5		15102	2335.5		1092	1985.5		38683	2107.5		1092	2392.5		10476	1921.5
	1093	783.5		4339	1155.5		29490	1055.5		15103	2335.5		1093	1985.5		38684	2107.5		1093	2392.5		10477	1921.5
	1094	783.5		4340	1155.5		29491	1056.5		15104	2335.5		1094	1985.5		38685	2107.5		1094	2392.5		10478	1921.5
	1095	783.5		4341	1155.5		29492	1057.5		15105	2335.5		1095	1985.5		38686	2107.5		1095	2392.5		10479	1922.5
	1096	784.5		4342	1155.5		29493	1058.5		15106	2335.5		1096	1985.5		38687	2107.5		1096	2392.5		10480	1922.5
	1097	784.5		4343	1155.5		29494	1060.5		15107	2335.5		1097	1985.5		38688	2107.5		1097	2392.5		10481	1922.5
	1098	784.5		4344	1156.5		29495	1061.5		15108	2335.5		1098	1985.5		38689	2107.5		1098	2392.5		10482	1922.5
	1099	784.5		4345	1156.5		29496	1061.5		15109	2336.5		1099	1985.5		38690	2108.5		1099	2392.5		10483	1922.5
	1100	784.5		4346	1156.5		29497	1062.5		15110	2336.5		1100	1985.5		38691	2108.5		1100	2392.5		10484	1922.5
	1101	784.5		4347	1156.5		29498	1062.5		15111	2336.5		1101	1985.5		38692	2108.5		1101	2392.5		10485	1922.5
	1102	784.5		4348	1156.5		29499	1063.5		15112	2336.5		1102	1985.5		38693	2108.5		1102	2392.5		10486	1922.5
	1103	784.5		4349	1156.5		29500	1064.5		15113	2336.5		1103	1985.5		38694	2108.5		1103	2392.5		10487	1923.5
	1104	784.5		4350	1156.5		29501	1065.5		15114	2336.5		1104	1985.5		38695	2108.5		1104	2392.5		10488	1923.5
	1105	784.5		4351	1157.5		29502	1066.5		15115	2336.5		1105	1985.5		38696	2108.5		1105	2392.5		10489	1923.5
	1106	784.5		4352	1157.5		29503	1067.5		15116	2336.5		1106	1985.5		38697	2109.5		1106	2392.5		10490	1923.5
	1107	785.5		4353	1157.5		29504	1067.5		15117	2336.5		1107	1985.5		38698	2109.5		1107	2392.5		10491	1923.5
	1108	785.5		4354	1157.5		29505	1068.5		15118	2336.5		1108	1985.5		38699	2109.5		1108	2392.5		10492	1923.5
	1109	785.5		4355	1157.5		29506	1069.5		15119	2336.5		1109	1985.5		38700	2109.5		1109	2392.5		10493	1923.5
	1110	785.5		4356	1157.5		29507	1072.5		15120	2336.5		1110	1985.5		38701	2109.5		1110	2392.5		10494	1923.5
	1111	785.5		4357	1157.5		29508	1073.5		15121	2336.5		1111	1985.5		38702	2109.5		1111	2392.5		10495	1923.5
	1112	785.5		4358	1157.5		29509	1074.5		15122	2336.5		1112	1985.5		38703	2109.5		1112	2392.5		10496	1924.5
	1113	785.5		4359	1158.5		29510	1075.5		15123	2336.5		1113	1985.5		38704	2110.5		1113	2392.5		10497	1924.5
	1114	785.5		4360	1158.5		29511	1076.5		15124	2336.5		1114	1985.5		38705	2110.5		1114	2392.5		10498	1924.5
	1115	785.5		4361	1158.5		29512	1077.5		15125	2336.5		1115	1985.5		38706	2110.5		1115	2392.5		10499	1924.5
	1116	785.5		4362	1158.5		29513	1078.5		15126	2336.5		1116	1985.5		38707	2110.5		1116	2392.5		10500	1924.5
	1117	786.5		4363	1158.5		29514	1080.5		15127	2336.5		1117	1985.5		38708	2110.5		1117	2392.5		10501	1924.5
	1118	786.5		4364	1158.5		29515	1081.5		15128	2336.5		1118	1985.5		38709	2110.5		1118	2392.5		10502	1924.5
	1119	786.5		4365	1158.5		29516	1081.5		15129	2336.5		1119	1985.5		38710	2110.5		1119	2392.5		10503	1924.5
	1120	786.5		4366	1158.5		29517	1082.5		15130	2336.5		1120	1985.5		38711	2111.5		1120	2392.5		10504	1924.5
	1121	786.5		4367	1159.5		29518	1083.5		15131	2336.5		1121	1985.5		38712	2111.5		1121	2392.5		10505	1925.5
	1122	786.5		4368	1159.5		29519	1084.5		15132	2336.5		1122	1985.5		38713	2111.5		1122	2392.5		10506	1925.5
	1123	786.5		4369	1159.5		29520	1085.5		15133	2336.5		1123	1985.5		38714	2111.5		1123	2392.5		10507	1925.5
	1124	786.5		4370	1159.5		29521	1086.5		15134	2336.5		1124	1985.5		38715	2111.5		1124	2392.5		10508	1925.5
	1125	786.5		4371	1159.5		29522	1087.5		15135	2336.5		1125	1985.5		38716	2111.5		1125	2392.5		10509	1925.5
	1126	786.5		4372	1159.5		29523	1088.5		15136	2336.5		1126	1985.5		38717	2111.5		1126	2392.5		10510	1925.5
	1127	787.5		4373	1159.5		29524	1089.5		15137	2336.5		1127	1985.5		38718	2111.5		1127	2392.5		10511	1925.5
	1128	787.5		4374	1159.5		29525	1090.5		15138	2336.5		1128	1985.5		38719	2112.5		1128	2392.5		10512	1925.5
	1129	787.5		4375	1160.5		29526	1091.5		15139	2336.5		1129	1985.5		38720	2112.5		1129	2392.5		10513	1925.5
	1130	787.5		4376	1160.5		29527	1092.5		15140	2336.5		1130	1985.5		38721	2112.5		1130	2392.5		10514	1926.5
	1131	787.5		4377	1160.5		29528	1093.5		15141	2336.5		1131	1985.5		38722	2112.5		1131	2392.5		10515	1926.5
	1132	787.5		4378	1160.5		29529	1094.5		15142	2336.5		1132	1985.5		38723	2112.5		1132	2392.5		10516	1926.5
	1133	787.5		4379	1160.5		29530	1095.5		15143	2336.5		1133	1985.5		38724	2112.5		1133	2392.5		10517	1926.5
	1134	787.5		4380	1160.5		29531	1096.5		15144	2336.5		1134	1985.5		38725	2112.5		1134	2392.5		10518	1926.5
	1135	787.5		4381	1160.5		29532	1098.5		15145	2336.5		1135	1985.5		38726	2113.5		1135	2392.5		10519	1926.5
	1136	787.5		4382	1161.5		29533	1099.5		15146	2336.5		1136	1985.5		38727	2113.5		1136	2392.5		10520	1926.5
	1137	788.5		4383	1161.5		29534	1101.5		15147	2336.5		1137	1985.5		38728	2113.5		1137	2392.5		10521	1926.5
	1138	788.5		4384	1161.5		29535	1101.5		15148	2336.5		1138	1985.5		38729	2113.5		1138	2392.5		10522	1927.5
	1139	788.5		4385	1161.5		29536	1102.5		15149	2336.5		1139	1985.5		38730	2113.5		1139	2392.5		10523	1927.5
	1140	788.5		4386	1161.5		29537	1103.5		15150	2336.5		1140	1985.5		38731	2113.5		1140	2392.5		10524	1927.5
	1141	788.5		4387	1161.5		29538	1105.5		15151	2336.5		1141	1985.5		38732	2113.5		1141	2392.5		10525	1927.5
	1142	788.5		4388	1161.5		29539	1106.5		15152	2336.5		1142	1985.5		38733	2114.5		1142	2392.5		10526	1927.5
	1143	788.5		4389	1161.5		29540	1107.5		15153	2336.5		1143	1985.5		38734	2114.5		1143	2392.5		10527	1927.5
	1144	788.5		4390	1162.5		29541	1108.5		15154	2336.5		1144	1985.5		38735	2114.5		1144	2392.5		10528	1927.5
	1145	788.5		4391	1162.5		29542	1108.5		15155	2336.5		1145	1985.5		38736	2114.5		1145	2392.5		10529	1927.5
	1146	788.5		4392	1162.5		29543	1108.5		15156	2336.5		1146	1985.5		38737	2114.5		1146	2392.5		10530	1927.5
	1147	788.5		4393	1162.5		29544	1108.5		15157	2337.5		1147	1985.5		38738	2114.5		1147	2392.5		10531	1928.5
	1148	789.5		4394	1162.5		29545	1108.5		15158	2337.5		1148	1985.5		38739	2114.5		1148	2392.5		10532	1928.5
	1149	789.5		4395	1162.5		29546	1108.5		15159	2337.5		1149	1985.5		38740	2115.5		1149	2392.5		10533	1928.5
	1150	789.5		4396	1162.5		29547	1108.5		15160	2337.5		1150	1985.5		38741	2115.5		1150	2392.5		10534	1928.5
	1151	789.5		4397	1162.5		29548	1108.5		15161	2337.5		1151	1985.5		38742	2116.5		1151	2392.5		10535	1928.5
	1152	789.5		4398	1163.5		29549	1108.5		15162	2337.5		1152	1985.5		38743	2116.5		1152	2392.5		10536	1928.5
	1153	789.5		4399	1163.5		29550	1108.5		15163	2337.5		1153	1985.5		38744	2116.5		1153	2392.5		10537	1928.5
	1154	789.5		4400	1163.5		29551	1108.5		15164	2337.5		1154	1985.5		38745	2116.5		1154	2392.5		10538	1928.5
	1155	789.5		4401	1163.5		29552	1108.5		15165	2337.5		1155	1985.5		38746	2116.5		1155	2392.5		10539	1928.5
	1156	789.5		4402	1163.5		29553	1108.5		15166	2337.5		1156	1985.5		38747	2116.5		1156	2392.5		10540	1929.5
	1157	789.5		4403	1163.5		29554	1109.5		15167	2337.5		1157	1985.5		38748	2116.5		1157	2392.5		10541	1929.5
	1158	790.5		4404	1163.5		29555	1110.5		15168	2337.5		1158	1985.5		38749	2117.5		1158	2392.5		10542	1929.5
	1159	790.5		4405	1164.5		29556	1111.5		15169	2337.5		1159	1985.5		38750	2117.5		1159	2392.5		10543	1929.5
	1160	790.5		4406	1164.5		29557	1111.5		15170	2337.5		1160	1985.5		38751	2117.5		1160	2392.5		10544	1929.5
	1161	790.5		4407	1164.5		29558	1112.5		15171	2337.5		1161	1985.5		38752	2117.5		1161	2392.5		10545	1929.5
	1162	790.5		4408	1164.5		29559	1113.5		15172	2337.5		1162	1985.5		38753	2117.5		1162	2392.5		10546	1929.5
	1163	790.5		4409	1164.5		29560	1113.5		15173	2337.5		1163	1985.5		38754	2117.5		1163	2392.5		10547	1929.5
	1164	790.5		4410	1164.5		29561	1114.5		15174	2337.5		1164	1985.5		38755	2117.5		1164	2392.5		10548	1929.5
	1165	790.5		4411	1164.5		29562	1115.5		15175	2337.5		1165	1985.5		38756	2118.5		1165	2392.5		10549	1930.5
	1166	790.5		4412	1164.5		29563	1116.5		15176	2337.5		1166	1985.5		38757	2118.5		1166	2392.5		10550	1930.5
	1167	790.5		4413	1165.5		29564	1118.5		15177	2337.5		1167	1985.5		38758	2118.5		1167	2392.5		10551	1930.5
	1168	791.5		4414	1165.5		29565	1118.5		15178	2337.5		1168	1985.5		38759	2118.5		1168	2392.5		10552	1930.5
	1169	791.5		4415	1165.5		29566	1119.5		15179	2337.5		1169	1985.5		38760	2118.5		1169	2392.5		10553	1930.5
	1170	791.5		4416	1165.5		29567	1121.5		15180	2337.5		1170	1985.5		38761	2118.5		1170	2392.5		10554	1930.5
	1171	791.5		4417	1165.5		29568	1122.5		15181	2337.5		1171	1985.5		38762	2118.5		1171	2392.5		10555	1930.5
	1172	791.5		4418	1165.5		29569	1123.5		15182	2337.5		1172	1985.5		38763	2119.5		1172	2392.5		10556	1930.5
	1173	791.5		4419	1165.5		29570	1124.5		15183	2337.5		1173	1985.5		38764	2119.5		1173	2392.5		10557	1930.5
	1174	791.5		4420	1165.5		29571	1125.5		15184	2337.5		1174	1985.5		38765	2119.5		1174	2392.5		10558	1931.5
	1175	791.5		4421	1166.5		29572	1126.5		15185	2337.5		1175	1985.5		38766	2119.5		1175	2392.5		10559	1931.5
	1176	791.5		4422	1166.5		29573	1127.5		15186	2337.5		1176	1985.5		38767	2119.5		1176	2392.5		10560	1931.5
	1177	791.5		4423	1166.5		29574	1128.5		15187	2337.5		1177	1985.5		38768	2119.5		1177	2392.5		10561	1931.5
	1178	792.5		4424	1166.5		29575	1128.5		15188	2337.5		1178	1985.5		38769	2119.5		1178	2392.5		10562	1931.5
	1179	792.5		4425	1166.5		29576	1129.5		15189	2337.5		1179	1985.5		38770	2120.5		1179	2392.5		10563	1931.5
	1180	792.5		4426	1166.5		29577	1130.5		15190	2337.5		1180	1985.5		38771	2120.5		1180	2392.5		10564	1931.5
	1181	792.5		4427	1166.5		29578	1131.5		15191	2337.5		1181	1985.5		38772	2120.5		1181	2392.5		10565	1931.5
	1182	792.5		4428	1167.5		29579	1132.5		15192	2337.5		1182	1985.5		38773	2120.5		1182	2392.5		10566	1931.5
	1183	792.5		4429	1167.5		29580	1133.5		15193	2337.5		1183	1985.5		38774	2120.5		1183	2392.5		10567	1932.5
	1184	792.5		4430	1167.5		29581	1133.5		15194	2337.5		1184	1985.5		38775	2120.5		1184	2392.5		10568	1932.5
	1185	792.5		4431	1167.5		29582	1134.5		15195	2337.5		1185	1985.5		38776	2120.5		1185	2392.5		10569	1932.5
	1186	792.5		4432	1167.5		29583	1135.5		15196	2337.5		1186	1985.5		38777	2121.5		1186	2392.5		10570	1932.5
	1187	792.5		4433	1167.5		29584	1136.5		15197	2337.5		1187	1986.5		38778	2121.5		1187	2392.5		10571	1932.5
	1188	793.5		4434	1167.5		29585	1137.5		15198	2337.5		1188	1986.5		38779	2121.5		1188	2392.5		10572	1932.5
	1189	793.5		4435	1167.5		29586	1138.5		15199	2337.5		1189	1986.5		38780	2121.5		1189	2392.5		10573	1932.5
	1190	793.5		4436	1168.5		29587	1139.5		15200	2337.5		1190	1986.5		38781	2121.5		1190	2392.5		10574	1932.5
	1191	793.5		4437	1168.5		29588	1140.5		15201	2337.5		1191	1986.5		38782	2121.5		1191	2392.5		10575	1932.5
	1192	793.5		4438	1168.5		29589	1141.5		15202	2337.5		1192	1986.5		38783	2121.5		1192	2392.5		10576	1933.5
	1193	793.5		4439	1168.5		29590	1142.5		15203	2337.5		1193	1986.5		38784	2122.5		1193	2392.5		10577	1933.5
	1194	793.5		4440	1168.5		29591	1143.5		15204	2337.5		1194	1986.5		38785	2122.5		1194	2392.5		10578	1933.5
	1195	793.5		4441	1168.5		29592	1144.5		15205	2338.5		1195	1986.5		38786	2122.5		1195	2392.5		10579	1933.5
	1196	793.5		4442	1168.5		29593	1145.5		15206	2338.5		1196	1986.5		38787	2122.5		1196	2392.5		10580	1933.5
	1197	793.5		4443	1168.5		29594	1145.5		15207	2338.5		1197	1986.5		38788	2122.5		1197	2392.5		10581	1933.5
	1198	794.5		4444	1169.5		29595	1146.5		15208	2338.5		1198	1986.5		38789	2122.5		1198	2392.5		10582	1933.5
	1199	794.5		4445	1169.5		29596	1147.5		15209	2338.5		1199	1986.5		38790	2123.5		1199	2392.5		10583	1933.5
	1200	794.5		4446	1169.5		29597	1147.5		15210	2338.5		1200	1986.5		38791	2123.5		1200	2392.5		10584	1933.5
	1201	794.5		4447	1169.5		29598	1149.5		15211	2338.5		1201	1986.5		38792	2123.5		1201	2392.5		10585	1934.5
	1202	794.5		4448	1169.5		29599	1149.5		15212	2338.5		1202	1986.5		38793	2123.5		1202	2392.5		10586	1934.5
	1203	794.5		4449	1169.5		29600	1150.5		15213	2338.5		1203	1986.5		38794	2123.5		1203	2392.5		10587	1934.5
	1204	794.5		4450	1169.5		29601	1151.5		15214	2338.5		1204	1986.5		38795	2123.5		1204	2392.5		10588	1934.5
	1205	794.5		4451	1169.5		29602	1152.5		15215	2338.5		1205	1986.5		38796	2123.5		1205	2392.5		10589	1934.5
	1206	794.5		4452	1170.5		29603	1153.5		15216	2338.5		1206	1986.5		38797	2124.5		1206	2392.5		10590	1934.5
	1207	794.5		4453	1170.5		29604	1154.5		15217	2338.5		1207	1986.5		38798	2124.5		1207	2392.5		10591	1934.5
	1208	795.5		4454	1170.5		29605	1155.5		15218	2338.5		1208	1986.5		38799	2124.5		1208	2392.5		10592	1934.5
	1209	795.5		4455	1170.5		29606	1156.5		15219	2338.5		1209	1986.5		38800	2124.5		1209	2392.5		10593	1935.5
	1210	795.5		4456	1170.5		29607	1157.5		15220	2338.5		1210	1986.5		38801	2124.5		1210	2392.5		10594	1935.5
	1211	795.5		4457	1170.5		29608	1158.5		15221	2338.5		1211	1986.5		38802	2124.5		1211	2392.5		10595	1935.5
	1212	795.5		4458	1170.5		29609	1159.5		15222	2338.5		1212	1986.5		38803	2124.5		1212	2392.5		10596	1935.5
	1213	795.5		4459	1171.5		29610	1160.5		15223	2338.5		1213	1986.5		38804	2125.5		1213	2392.5		10597	1935.5
	1214	795.5		4460	1171.5		29611	1161.5		15224	2338.5		1214	1986.5		38805	2125.5		1214	2392.5		10598	1935.5
	1215	795.5		4461	1171.5		29612	1162.5		15225	2338.5		1215	1986.5		38806	2125.5		1215	2392.5		10599	1935.5
	1216	795.5		4462	1171.5		29613	1162.5		15226	2338.5		1216	1986.5		38807	2125.5		1216	2392.5		10600	1935.5
	1217	795.5		4463	1171.5		29614	1163.5		15227	2338.5		1217	1986.5		38808	2125.5		1217	2392.5		10601	1935.5
	1218	795.5		4464	1171.5		29615	1165.5		15228	2338.5		1218	1986.5		38809	2125.5		1218	2392.5		10602	1936.5
	1219	796.5		4465	1171.5		29616	1165.5		15229	2338.5		1219	1986.5		38810	2125.5		1219	2392.5		10603	1936.5
	1220	796.5		4466	1171.5		29617	1166.5		15230	2338.5		1220	1986.5		38811	2126.5		1220	2392.5		10604	1936.5
	1221	796.5		4467	1172.5		29618	1168.5		15231	2338.5		1221	1986.5		38812	2126.5		1221	2392.5		10605	1936.5
	1222	796.5		4468	1172.5		29619	1168.5		15232	2338.5		1222	1986.5		38813	2126.5		1222	2392.5		10606	1936.5
	1223	796.5		4469	1172.5		29620	1169.5		15233	2338.5		1223	1986.5		38814	2126.5		1223	2392.5		10607	1936.5
	1224	796.5		4470	1172.5		29621	1169.5		15234	2338.5		1224	1986.5		38815	2126.5		1224	2392.5		10608	1936.5
	1225	796.5		4471	1172.5		29622	1171.5		15235	2338.5		1225	1986.5		38816	2126.5		1225	2392.5		10609	1936.5
	1226	796.5		4472	1172.5		29623	1172.5		15236	2338.5		1226	1986.5		38817	2126.5		1226	2392.5		10610	1936.5
	1227	796.5		4473	1172.5		29624	1173.5		15237	2338.5		1227	1986.5		38818	2127.5		1227	2392.5		10611	1937.5
	1228	796.5		4474	1172.5		29625	1174.5		15238	2338.5		1228	1986.5		38819	2127.5		1228	2392.5		10612	1937.5
	1229	797.5		4475	1173.5		29626	1175.5		15239	2338.5		1229	1986.5		38820	2127.5		1229	2392.5		10613	1937.5
	1230	797.5		4476	1173.5		29627	1176.5		15240	2338.5		1230	1986.5		38821	2127.5		1230	2392.5		10614	1937.5
	1231	797.5		4477	1173.5		29628	1177.5		15241	2338.5		1231	1986.5		38822	2127.5		1231	2392.5		10615	1937.5
	1232	797.5		4478	1173.5		29629	1178.5		15242	2338.5		1232	1986.5		38823	2127.5		1232	2392.5		10616	1937.5
	1233	797.5		4479	1173.5		29630	1180.5		15243	2338.5		1233	1986.5		38824	2128.5		1233	2392.5		10617	1937.5
	1234	797.5		4480	1173.5		29631	1182.5		15244	2338.5		1234	1986.5		38825	2128.5		1234	2392.5		10618	1937.5
	1235	797.5		4481	1173.5		29632	1183.5		15245	2338.5		1235	1986.5		38826	2128.5		1235	2392.5		10619	1937.5
	1236	797.5		4482	1174.5		29633	1184.5		15246	2338.5		1236	1986.5		38827	2128.5		1236	2392.5		10620	1938.5
	1237	797.5		4483	1174.5		29634	1187.5		15247	2338.5		1237	1986.5		38828	2128.5		1237	2392.5		10621	1938.5
	1238	797.5		4484	1174.5		29635	1188.5		15248	2338.5		1238	1986.5		38829	2128.5		1238	2392.5		10622	1938.5
	1239	798.5		4485	1174.5		29636	1188.5		15249	2338.5		1239	1986.5		38830	2128.5		1239	2392.5		10623	1938.5
	1240	798.5		4486	1174.5		29637	1188.5		15250	2338.5		1240	1986.5		38831	2129.5		1240	2392.5		10624	1938.5
	1241	798.5		4487	1174.5		29638	1188.5		15251	2338.5		1241	1986.5		38832	2129.5		1241	2392.5		10625	1938.5
	1242	798.5		4488	1174.5		29639	1188.5		15252	2338.5		1242	1986.5		38833	2129.5		1242	2392.5		10626	1938.5
	1243	798.5		4489	1174.5		29640	1189.5		15253	2339.5		1243	1986.5		38834	2129.5		1243	2392.5		10627	1938.5
	1244	798.5		4490	1175.5		29641	1190.5		15254	2339.5		1244	1986.5		38835	2129.5		1244	2392.5		10628	1938.5
	1245	798.5		4491	1175.5		29642	1191.5		15255	2339.5		1245	1986.5		38836	2129.5		1245	2392.5		10629	1939.5
	1246	798.5		4492	1175.5		29643	1191.5		15256	2339.5		1246	1986.5		38837	2129.5		1246	2392.5		10630	1939.5
	1247	798.5		4493	1175.5		29644	1193.5		15257	2339.5		1247	1986.5		38838	2130.5		1247	2392.5		10631	1939.5
	1248	798.5		4494	1175.5		29645	1194.5		15258	2339.5		1248	1986.5		38839	2130.5		1248	2392.5		10632	1939.5
	1249	799.5		4495	1175.5		29646	1194.5		15259	2339.5		1249	1986.5		38840	2130.5		1249	2392.5		10633	1939.5
	1250	799.5		4496	1175.5		29647	1195.5		15260	2339.5		1250	1986.5		38841	2130.5		1250	2392.5		10634	1939.5
	1251	799.5		4497	1175.5		29648	1196.5		15261	2339.5		1251	1986.5		38842	2130.5		1251	2392.5		10635	1939.5
	1252	799.5		4498	1176.5		29649	1197.5		15262	2339.5		1252	1986.5		38843	2130.5		1252	2392.5		10636	1939.5
	1253	799.5		4499	1176.5		29650	1197.5		15263	2339.5		1253	1986.5		38844	2130.5		1253	2392.5		10637	1939.5
	1254	799.5		4500	1176.5		29651	1198.5		15264	2339.5		1254	1986.5		38845	2131.5		1254	2392.5		10638	1940.5
	1255	799.5		4501	1176.5		29652	1199.5		15265	2339.5		1255	1986.5		38846	2131.5		1255	2392.5		10639	1940.5
	1256	799.5		4502	1176.5		29653	1199.5		15266	2339.5		1256	1986.5		38847	2131.5		1256	2392.5		10640	1940.5
	1257	799.5		4503	1176.5		29654	1200.5		15267	2339.5		1257	1986.5		38848	2131.5		1257	2392.5		10641	1940.5
	1258	799.5		4504	1176.5		29655	1200.5		15268	2339.5		1258	1986.5		38849	2131.5		1258	2392.5		10642	1940.5
	1259	799.5		4505	1177.5		29656	1201.5		15269	2339.5		1259	1986.5		38850	2131.5		1259	2392.5		10643	1940.5
	1260	800.5		4506	1177.5		29657	1202.5		15270	2339.5		1260	1986.5		38851	2131.5		1260	2392.5		10644	1940.5
	1261	800.5		4507	1177.5		29658	1202.5		15271	2339.5		1261	1986.5		38852	2132.5		1261	2392.5		10645	1940.5
	1262	800.5		4508	1178.5		29659	1203.5		15272	2339.5		1262	1986.5		38853	2132.5		1262	2392.5		10646	1940.5
	1263	800.5		4509	1178.5		29660	1204.5		15273	2339.5		1263	1986.5		38854	2132.5		1263	2392.5		10647	1941.5
	1264	800.5		4510	1178.5		29661	1204.5		15274	2339.5		1264	1986.5		38855	2132.5		1264	2392.5		10648	1941.5
	1265	800.5		4511	1178.5		29662	1205.5		15275	2339.5		1265	1986.5		38856	2132.5		1265	2392.5		10649	1941.5
	1266	800.5		4512	1178.5		29663	1206.5		15276	2339.5		1266	1986.5		38857	2132.5		1266	2392.5		10650	1941.5
	1267	800.5		4513	1178.5		29664	1207.5		15277	2339.5		1267	1986.5		38858	2132.5		1267	2392.5		10651	1941.5
	1268	800.5		4514	1178.5		29665	1208.5		15278	2339.5		1268	1986.5		38859	2133.5		1268	2392.5		10652	1941.5
	1269	800.5		4515	1179.5		29666	1209.5		15279	2339.5		1269	1986.5		38860	2133.5		1269	2392.5		10653	1941.5
	1270	801.5		4516	1179.5		29667	1211.5		15280	2339.5		1270	1986.5		38861	2133.5		1270	2392.5		10654	1941.5
	1271	801.5		4517	1179.5		29668	1212.5		15281	2339.5		1271	1986.5		38862	2133.5		1271	2392.5		10655	1941.5
	1272	801.5		4518	1179.5		29669	1213.5		15282	2339.5		1272	1986.5		38863	2133.5		1272	2392.5		10656	1941.5
	1273	801.5		4519	1179.5		29670	1214.5		15283	2339.5		1273	1986.5		38864	2133.5		1273	2392.5		10657	1942.5
	1274	801.5		4520	1179.5		29671	1215.5		15284	2339.5		1274	1986.5		38865	2134.5		1274	2392.5		10658	1942.5
	1275	801.5		4521	1179.5		29672	1216.5		15285	2339.5		1275	1986.5		38866	2134.5		1275	2392.5		10659	1942.5
	1276	801.5		4522	1179.5		29673	1217.5		15286	2339.5		1276	1986.5		38867	2134.5		1276	2392.5		10660	1942.5
	1277	801.5		4523	1180.5		29674	1217.5		15287	2339.5		1277	1986.5		38868	2134.5		1277	2392.5		10661	1942.5
	1278	801.5		4524	1180.5		29675	1218.5		15288	2339.5		1278	1986.5		38869	2134.5		1278	2392.5		10662	1942.5
	1279	801.5		4525	1180.5		29676	1220.5		15289	2339.5		1279	1986.5		38870	2134.5		1279	2392.5		10663	1942.5
	1280	802.5		4526	1180.5		29677	1221.5		15290	2339.5		1280	1986.5		38871	2134.5		1280	2392.5		10664	1942.5
	1281	802.5		4527	1180.5		29678	1222.5		15291	2339.5		1281	1986.5		38872	2135.5		1281	2392.5		10665	1943.5
	1282	802.5		4528	1180.5		29679	1224.5		15292	2339.5		1282	1986.5		38873	2135.5		1282	2392.5		10666	1943.5
	1283	802.5		4529	1180.5		29680	1224.5		15293	2339.5		1283	1986.5		38874	2135.5		1283	2392.5		10667	1943.5
	1284	802.5		4530	1181.5		29681	1225.5		15294	2339.5		1284	1986.5		38875	2135.5		1284	2392.5		10668	1943.5
	1285	802.5		4531	1181.5		29682	1225.5		15295	2339.5		1285	1986.5		38876	2135.5		1285	2391.5		10669	1943.5
	1286	802.5		4532	1181.5		29683	1226.5		15296	2339.5		1286	1986.5		38877	2135.5		1286	2391.5		10670	1943.5
	1287	802.5		4533	1181.5		29684	1226.5		15297	2339.5		1287	1986.5		38878	2135.5		1287	2391.5		10671	1943.5
	1288	802.5		4534	1181.5		29685	1227.5		15298	2339.5		1288	1986.5		38879	2136.5		1288	2391.5		10672	1943.5
	1289	802.5		4535	1181.5		29686	1228.5		15299	2339.5		1289	1986.5		38880	2136.5		1289	2391.5		10673	1943.5
	1290	803.5		4536	1181.5		29687	1230.5		15300	2339.5		1290	1986.5		38881	2136.5		1290	2391.5		10674	1944.5
	1291	803.5		4537	1181.5		29688	1230.5		15301	2340.5		1291	1986.5		38882	2136.5		1291	2391.5		10675	1944.5
	1292	803.5		4538	1182.5		29689	1230.5		15302	2340.5		1292	1986.5		38883	2136.5		1292	2391.5		10676	1944.5
	1293	803.5		4539	1182.5		29690	1231.5		15303	2340.5		1293	1986.5		38884	2136.5		1293	2391.5		10677	1944.5
	1294	803.5		4540	1182.5		29691	1231.5		15304	2340.5		1294	1986.5		38885	2136.5		1294	2391.5		10678	1944.5
	1295	803.5		4541	1182.5		29692	1232.5		15305	2340.5		1295	1986.5		38886	2137.5		1295	2391.5		10679	1944.5
	1296	803.5		4542	1182.5		29693	1233.5		15306	2340.5		1296	1986.5		38887	2137.5		1296	2391.5		10680	1944.5
	1297	803.5		4543	1182.5		29694	1234.5		15307	2340.5		1297	1986.5		38888	2137.5		1297	2391.5		10681	1944.5
	1298	803.5		4544	1182.5		29695	1234.5		15308	2340.5		1298	1986.5		38889	2137.5		1298	2391.5		10682	1944.5
	1299	803.5		4545	1183.5		29696	1235.5		15309	2340.5		1299	1986.5		38890	2137.5		1299	2391.5		10683	1945.5
	1300	803.5		4546	1183.5		29697	1237.5		15310	2340.5		1300	1986.5		38891	2137.5		1300	2391.5		10684	1945.5
	1301	803.5		4547	1183.5		29698	1238.5		15311	2340.5		1301	1986.5		38892	2137.5		1301	2391.5		10685	1945.5
	1302	803.5		4548	1183.5		29699	1239.5		15312	2340.5		1302	1986.5		38893	2138.5		1302	2391.5		10686	1945.5
	1303	803.5		4549	1183.5		29700	1239.5		15313	2340.5		1303	1986.5		38894	2138.5		1303	2391.5		10687	1945.5
	1304	803.5		4550	1183.5		29701	1241.5		15314	2340.5		1304	1986.5		38895	2138.5		1304	2391.5		10688	1945.5
	1305	803.5		4551	1183.5		29702	1241.5		15315	2340.5		1305	1986.5		38896	2138.5		1305	2391.5		10689	1945.5
	1306	803.5		4552	1183.5		29703	1242.5		15316	2340.5		1306	1986.5		38897	2138.5		1306	2391.5		10690	1945.5
	1307	803.5		4553	1184.5		29704	1243.5		15317	2340.5		1307	1986.5		38898	2138.5		1307	2391.5		10691	1946.5
	1308	803.5		4554	1184.5		29705	1244.5		15318	2340.5		1308	1986.5		38899	2139.5		1308	2391.5		10692	1946.5
	1309	803.5		4555	1184.5		29706	1245.5		15319	2340.5		1309	1986.5		38900	2139.5		1309	2391.5		10693	1946.5
	1310	803.5		4556	1184.5		29707	1245.5		15320	2340.5		1310	1986.5		38901	2139.5		1310	2391.5		10694	1946.5
	1311	803.5		4557	1184.5		29708	1246.5		15321	2340.5		1311	1986.5		38902	2139.5		1311	2391.5		10695	1946.5
	1312	803.5		4558	1184.5		29709	1247.5		15322	2340.5		1312	1986.5		38903	2139.5		1312	2391.5		10696	1946.5
	1313	803.5		4559	1184.5		29710	1248.5		15323	2340.5		1313	1986.5		38904	2139.5		1313	2391.5		10697	1946.5
	1314	804.5		4560	1184.5		29711	1249.5		15324	2340.5		1314	1986.5		38905	2140.5		1314	2391.5		10698	1946.5
	1315	804.5		4561	1185.5		29712	1250.5		15325	2340.5		1315	1986.5		38906	2140.5		1315	2391.5		10699	1946.5
	1316	804.5		4562	1185.5		29713	1250.5		15326	2340.5		1316	1986.5		38907	2140.5		1316	2391.5		10700	1947.5
	1317	804.5		4563	1185.5		29714	1251.5		15327	2340.5		1317	1986.5		38908	2140.5		1317	2391.5		10701	1947.5
	1318	804.5		4564	1185.5		29715	1252.5		15328	2340.5		1318	1986.5		38909	2140.5		1318	2391.5		10702	1947.5
	1319	804.5		4565	1185.5		29716	1253.5		15329	2340.5		1319	1986.5		38910	2140.5		1319	2391.5		10703	1947.5
	1320	804.5		4566	1185.5		29717	1254.5		15330	2340.5		1320	1986.5		38911	2140.5		1320	2391.5		10704	1947.5
	1321	804.5		4567	1185.5		29718	1255.5		15331	2340.5		1321	1986.5		38912	2141.5		1321	2391.5		10705	1947.5
	1322	804.5		4568	1186.5		29719	1257.5		15332	2340.5		1322	1986.5		38913	2141.5		1322	2391.5		10706	1947.5
	1323	804.5		4569	1186.5		29720	1259.5		15333	2340.5		1323	1986.5		38914	2141.5		1323	2391.5		10707	1947.5
	1324	805.5		4570	1186.5		29721	1260.5		15334	2340.5		1324	1986.5		38915	2141.5		1324	2391.5		10708	1947.5
	1325	805.5		4571	1186.5		29722	1260.5		15335	2340.5		1325	1986.5		38916	2141.5		1325	2391.5		10709	1948.5
	1326	805.5		4572	1186.5		29723	1261.5		15336	2340.5		1326	1986.5		38917	2141.5		1326	2391.5		10710	1948.5
	1327	805.5		4573	1186.5		29724	1262.5		15337	2340.5		1327	1986.5		38918	2141.5		1327	2391.5		10711	1948.5
	1328	805.5		4574	1186.5		29725	1263.5		15338	2340.5		1328	1986.5		38919	2142.5		1328	2391.5		10712	1948.5
	1329	805.5		4575	1186.5		29726	1263.5		15339	2340.5		1329	1986.5		38920	2142.5		1329	2391.5		10713	1948.5
	1330	805.5		4576	1187.5		29727	1264.5		15340	2340.5		1330	1986.5		38921	2142.5		1330	2391.5		10714	1948.5
	1331	805.5		4577	1187.5		29728	1264.5		15341	2340.5		1331	1986.5		38922	2142.5		1331	2391.5		10715	1948.5
	1332	805.5		4578	1187.5		29729	1265.5		15342	2340.5		1332	1986.5		38923	2142.5		1332	2391.5		10716	1948.5
	1333	805.5		4579	1187.5		29730	1266.5		15343	2340.5		1333	1986.5		38924	2142.5		1333	2391.5		10717	1948.5
	1334	806.5		4580	1187.5		29731	1267.5		15344	2340.5		1334	1986.5		38925	2142.5		1334	2391.5		10718	1949.5
	1335	806.5		4581	1187.5		29732	1267.5		15345	2340.5		1335	1986.5		38926	2143.5		1335	2391.5		10719	1949.5
	1336	806.5		4582	1187.5		29733	1269.5		15346	2340.5		1336	1986.5		38927	2143.5		1336	2391.5		10720	1949.5
	1337	806.5		4583	1187.5		29734	1270.5		15347	2340.5		1337	1986.5		38928	2143.5		1337	2391.5		10721	1949.5
	1338	806.5		4584	1188.5		29735	1271.5		15348	2341.5		1338	1986.5		38929	2143.5		1338	2391.5		10722	1949.5
	1339	806.5		4585	1188.5		29736	1271.5		15349	2341.5		1339	1986.5		38930	2143.5		1339	2391.5		10723	1949.5
	1340	806.5		4586	1188.5		29737	1271.5		15350	2341.5		1340	1986.5		38931	2143.5		1340	2391.5		10724	1949.5
	1341	806.5		4587	1188.5		29738	1271.5		15351	2341.5		1341	1986.5		38932	2144.5		1341	2391.5		10725	1949.5
	1342	806.5		4588	1188.5		29739	1271.5		15352	2341.5		1342	1986.5		38933	2144.5		1342	2391.5		10726	1949.5
	1343	806.5		4589	1188.5		29740	1271.5		15353	2341.5		1343	1986.5		38934	2144.5		1343	2391.5		10727	1950.5
	1344	806.5		4590	1188.5		29741	1272.5		15354	2341.5		1344	1986.5		38935	2144.5		1344	2391.5		10728	1950.5
	1345	807.5		4591	1188.5		29742	1274.5		15355	2341.5		1345	1986.5		38936	2144.5		1345	2391.5		10729	1950.5
	1346	807.5		4592	1189.5		29743	1274.5		15356	2341.5		1346	1986.5		38937	2144.5		1346	2391.5		10730	1950.5
	1347	807.5		4593	1189.5		29744	1275.5		15357	2341.5		1347	1986.5		38938	2145.5		1347	2391.5		10731	1950.5
	1348	807.5		4594	1189.5		29745	1275.5		15358	2341.5		1348	1986.5		38939	2145.5		1348	2391.5		10732	1950.5
	1349	807.5		4595	1189.5		29746	1276.5		15359	2341.5		1349	1986.5		38940	2145.5		1349	2391.5		10733	1950.5
	1350	807.5		4596	1189.5		29747	1276.5		15360	2341.5		1350	1986.5		38941	2145.5		1350	2391.5		10734	1950.5
	1351	807.5		4597	1189.5		29748	1277.5		15361	2341.5		1351	1986.5		38942	2145.5		1351	2391.5		10735	1951.5
	1352	807.5		4598	1189.5		29749	1278.5		15362	2341.5		1352	1986.5		38943	2145.5		1352	2391.5		10736	1951.5
	1353	807.5		4599	1190.5		29750	1279.5		15363	2341.5		1353	1986.5		38944	2146.5		1353	2391.5		10737	1951.5
	1354	807.5		4600	1190.5		29751	1281.5		15364	2341.5		1354	1986.5		38945	2146.5		1354	2391.5		10738	1951.5
	1355	808.5		4601	1190.5		29752	1282.5		15365	2341.5		1355	1986.5		38946	2146.5		1355	2391.5		10739	1951.5
	1356	808.5		4602	1190.5		29753	1284.5		15366	2341.5		1356	1986.5		38947	2146.5		1356	2391.5		10740	1951.5
	1357	808.5		4603	1190.5		29754	1286.5		15367	2341.5		1357	1986.5		38948	2146.5		1357	2391.5		10741	1951.5
	1358	808.5		4604	1190.5		29755	1288.5		15368	2341.5		1358	1986.5		38949	2146.5		1358	2391.5		10742	1951.5
	1359	808.5		4605	1190.5		29756	1289.5		15369	2341.5		1359	1986.5		38950	2146.5		1359	2391.5		10743	1951.5
	1360	808.5		4606	1190.5		29757	1290.5		15370	2341.5		1360	1986.5		38951	2147.5		1360	2391.5		10744	1952.5
	1361	808.5		4607	1191.5		29758	1290.5		15371	2341.5		1361	1986.5		38952	2147.5		1361	2391.5		10745	1952.5
	1362	808.5		4608	1191.5		29759	1291.5		15372	2341.5		1362	1986.5		38953	2147.5		1362	2391.5		10746	1952.5
	1363	808.5		4609	1191.5		29760	1293.5		15373	2341.5		1363	1986.5		38954	2147.5		1363	2391.5		10747	1952.5
	1364	808.5		4610	1191.5		29761	1294.5		15374	2341.5		1364	1986.5		38955	2147.5		1364	2391.5		10748	1952.5
	1365	809.5		4611	1191.5		29762	1295.5		15375	2341.5		1365	1986.5		38956	2147.5		1365	2391.5		10749	1952.5
	1366	809.5		4612	1191.5		29763	1297.5		15376	2341.5		1366	1986.5		38957	2148.5		1366	2391.5		10750	1952.5
	1367	809.5		4613	1191.5		29764	1297.5		15377	2341.5		1367	1986.5		38958	2148.5		1367	2391.5		10751	1952.5
	1368	809.5		4614	1191.5		29765	1298.5		15378	2341.5		1368	1986.5		38959	2148.5		1368	2391.5		10752	1952.5
	1369	809.5		4615	1192.5		29766	1299.5		15379	2341.5		1369	1986.5		38960	2148.5		1369	2391.5		10753	1953.5
	1370	809.5		4616	1192.5		29767	1300.5		15380	2341.5		1370	1986.5		38961	2148.5		1370	2391.5		10754	1953.5
	1371	809.5		4617	1192.5		29768	1301.5		15381	2341.5		1371	1986.5		38962	2148.5		1371	2391.5		10755	1953.5
	1372	809.5		4618	1192.5		29769	1302.5		15382	2341.5		1372	1986.5		38963	2149.5		1372	2391.5		10756	1953.5
	1373	809.5		4619	1192.5		29770	1302.5		15383	2341.5		1373	1986.5		38964	2149.5		1373	2391.5		10757	1953.5
	1374	809.5		4620	1192.5		29771	1303.5		15384	2341.5		1374	1986.5		38965	2149.5		1374	2391.5		10758	1953.5
	1375	810.5		4621	1192.5		29772	1304.5		15385	2341.5		1375	1986.5		38966	2149.5		1375	2391.5		10759	1953.5
	1376	810.5		4622	1193.5		29773	1305.5		15386	2341.5		1376	1986.5		38967	2149.5		1376	2391.5		10760	1953.5
	1377	810.5		4623	1193.5		29774	1306.5		15387	2341.5		1377	1986.5		38968	2149.5		1377	2391.5		10761	1953.5
	1378	810.5		4624	1193.5		29775	1306.5		15388	2341.5		1378	1986.5		38969	2149.5		1378	2391.5		10762	1954.5
	1379	810.5		4625	1193.5		29776	1307.5		15389	2341.5		1379	1986.5		38970	2150.5		1379	2391.5		10763	1954.5
	1380	810.5		4626	1193.5		29777	1308.5		15390	2341.5		1380	1986.5		38971	2150.5		1380	2391.5		10764	1954.5
	1381	810.5		4627	1193.5		29778	1309.5		15391	2341.5		1381	1986.5		38972	2150.5		1381	2391.5		10765	1954.5
	1382	810.5		4628	1193.5		29779	1310.5		15392	2341.5		1382	1986.5		38973	2150.5		1382	2391.5		10766	1954.5
	1383	810.5		4629	1193.5		29780	1310.5		15393	2341.5		1383	1986.5		38974	2150.5		1383	2391.5		10767	1954.5
	1384	810.5		4630	1194.5		29781	1311.5		15394	2341.5		1384	1986.5		38975	2150.5		1384	2391.5		10768	1954.5
	1385	811.5		4631	1194.5		29782	1312.5		15395	2341.5		1385	1986.5		38976	2150.5		1385	2391.5		10769	1954.5
	1386	811.5		4632	1194.5		29783	1313.5		15396	2341.5		1386	1986.5		38977	2151.5		1386	2391.5		10770	1954.5
	1387	811.5		4633	1194.5		29784	1314.5		15397	2342.5		1387	1986.5		38978	2151.5		1387	2391.5		10771	1955.5
	1388	811.5		4634	1194.5		29785	1315.5		15398	2342.5		1388	1986.5		38979	2151.5		1388	2391.5		10772	1955.5
	1389	811.5		4635	1194.5		29786	1316.5		15399	2342.5		1389	1986.5		38980	2151.5		1389	2391.5		10773	1955.5
	1390	811.5		4636	1194.5		29787	1316.5		15400	2342.5		1390	1986.5		38981	2151.5		1390	2391.5		10774	1955.5
	1391	811.5		4637	1194.5		29788	1317.5		15401	2342.5		1391	1986.5		38982	2151.5		1391	2391.5		10775	1955.5
	1392	811.5		4638	1195.5		29789	1318.5		15402	2342.5		1392	1986.5		38983	2151.5		1392	2391.5		10776	1955.5
	1393	811.5		4639	1195.5		29790	1319.5		15403	2342.5		1393	1986.5		38984	2152.5		1393	2391.5		10777	1955.5
	1394	811.5		4640	1195.5		29791	1321.5		15404	2342.5		1394	1986.5		38985	2152.5		1394	2391.5		10778	1955.5
	1395	812.5		4641	1195.5		29792	1321.5		15405	2342.5		1395	1986.5		38986	2152.5		1395	2391.5		10779	1956.5
	1396	812.5		4642	1195.5		29793	1322.5		15406	2342.5		1396	1986.5		38987	2152.5		1396	2391.5		10780	1956.5
	1397	812.5		4643	1195.5		29794	1323.5		15407	2342.5		1397	1986.5		38988	2152.5		1397	2391.5		10781	1956.5
	1398	812.5		4644	1195.5		29795	1323.5		15408	2342.5		1398	1986.5		38989	2152.5		1398	2391.5		10782	1956.5
	1399	812.5		4645	1196.5		29796	1323.5		15409	2342.5		1399	1986.5		38990	2153.5		1399	2391.5		10783	1956.5
	1400	812.5		4646	1196.5		29797	1325.5		15410	2342.5		1400	1986.5		38991	2153.5		1400	2391.5		10784	1956.5
	1401	812.5		4647	1196.5		29798	1325.5		15411	2342.5		1401	1986.5		38992	2153.5		1401	2391.5		10785	1956.5
	1402	812.5		4648	1196.5		29799	1326.5		15412	2342.5		1402	1986.5		38993	2153.5		1402	2391.5		10786	1956.5
	1403	812.5		4649	1196.5		29800	1327.5		15413	2342.5		1403	1986.5		38994	2153.5		1403	2391.5		10787	1956.5
	1404	812.5		4650	1196.5		29801	1327.5		15414	2342.5		1404	1986.5		38995	2153.5		1404	2391.5		10788	1957.5
	1405	812.5		4651	1196.5		29802	1330.5		15415	2342.5		1405	1986.5		38996	2154.5		1405	2391.5		10789	1957.5
	1406	813.5		4652	1196.5		29803	1330.5		15416	2342.5		1406	1986.5		38997	2154.5		1406	2391.5		10790	1957.5
	1407	813.5		4653	1197.5		29804	1331.5		15417	2342.5		1407	1986.5		38998	2154.5		1407	2391.5		10791	1957.5
	1408	813.5		4654	1197.5		29805	1331.5		15418	2342.5		1408	1986.5		38999	2154.5		1408	2391.5		10792	1957.5
	1409	813.5		4655	1197.5		29806	1334.5		15419	2342.5		1409	1986.5		39000	2154.5		1409	2391.5		10793	1957.5
	1410	813.5		4656	1197.5		29807	1335.5		15420	2342.5		1410	1986.5		39001	2154.5		1410	2391.5		10794	1957.5
	1411	813.5		4657	1197.5		29808	1336.5		15421	2342.5		1411	1986.5		39002	2154.5		1411	2391.5		10795	1957.5
	1412	813.5		4658	1197.5		29809	1337.5		15422	2342.5		1412	1986.5		39003	2155.5		1412	2391.5		10796	1957.5
	1413	813.5		4659	1197.5		29810	1337.5		15423	2342.5		1413	1986.5		39004	2155.5		1413	2391.5		10797	1958.5
	1414	813.5		4660	1198.5		29811	1338.5		15424	2342.5		1414	1986.5		39005	2155.5		1414	2391.5		10798	1958.5
	1415	813.5		4661	1198.5		29812	1338.5		15425	2342.5		1415	1986.5		39006	2155.5		1415	2391.5		10799	1958.5
	1416	814.5		4662	1198.5		29813	1339.5		15426	2342.5		1416	1986.5		39007	2155.5		1416	2391.5		10800	1958.5
	1417	814.5		4663	1198.5		29814	1341.5		15427	2342.5		1417	1986.5		39008	2155.5		1417	2391.5		10801	1958.5
	1418	814.5		4664	1198.5		29815	1342.5		15428	2342.5		1418	1986.5		39009	2155.5		1418	2391.5		10802	1958.5
	1419	814.5		4665	1198.5		29816	1342.5		15429	2342.5		1419	1986.5		39010	2156.5		1419	2391.5		10803	1958.5
	1420	814.5		4666	1198.5		29817	1345.5		15430	2342.5		1420	1986.5		39011	2156.5		1420	2391.5		10804	1958.5
	1421	814.5		4667	1198.5		29818	1346.5		15431	2342.5		1421	1986.5		39012	2156.5		1421	2391.5		10805	1958.5
	1422	814.5		4668	1199.5		29819	1346.5		15432	2342.5		1422	1986.5		39013	2156.5		1422	2391.5		10806	1959.5
	1423	814.5		4669	1199.5		29820	1346.5		15433	2342.5		1423	1986.5		39014	2156.5		1423	2391.5		10807	1959.5
	1424	814.5		4670	1199.5		29821	1348.5		15434	2342.5		1424	1986.5		39015	2156.5		1424	2391.5		10808	1959.5
	1425	814.5		4671	1199.5		29822	1348.5		15435	2342.5		1425	1986.5		39016	2157.5		1425	2391.5		10809	1959.5
	1426	815.5		4672	1199.5		29823	1349.5		15436	2342.5		1426	1986.5		39017	2157.5		1426	2391.5		10810	1959.5
	1427	815.5		4673	1199.5		29824	1350.5		15437	2342.5		1427	1986.5		39018	2157.5		1427	2391.5		10811	1959.5
	1428	815.5		4674	1199.5		29825	1350.5		15438	2342.5		1428	1986.5		39019	2157.5		1428	2391.5		10812	1959.5
	1429	815.5		4675	1199.5		29826	1350.5		15439	2342.5		1429	1986.5		39020	2157.5		1429	2391.5		10813	1959.5
	1430	815.5		4676	1200.5		29827	1351.5		15440	2342.5		1430	1986.5		39021	2157.5		1430	2391.5		10814	1959.5
	1431	815.5		4677	1200.5		29828	1351.5		15441	2342.5		1431	1986.5		39022	2158.5		1431	2391.5		10815	1960.5
	1432	815.5		4678	1200.5		29829	1351.5		15442	2342.5		1432	1986.5		39023	2158.5		1432	2391.5		10816	1960.5
	1433	815.5		4679	1200.5		29830	1351.5		15443	2342.5		1433	1986.5		39024	2158.5		1433	2391.5		10817	1960.5
	1434	815.5		4680	1200.5		29831	1351.5		15444	2342.5		1434	1986.5		39025	2158.5		1434	2391.5		10818	1960.5
	1435	815.5		4681	1200.5		29832	1351.5		15445	2343.5		1435	1986.5		39026	2158.5		1435	2391.5		10819	1960.5
	1436	815.5		4682	1200.5		29833	1351.5		15446	2343.5		1436	1986.5		39027	2158.5		1436	2391.5		10820	1960.5
	1437	816.5		4683	1201.5		29834	1351.5		15447	2343.5		1437	1986.5		39028	2159.5		1437	2391.5		10821	1960.5
	1438	816.5		4684	1201.5		29835	1351.5		15448	2343.5		1438	1986.5		39029	2159.5		1438	2391.5		10822	1960.5
	1439	816.5		4685	1201.5		29836	1351.5		15449	2343.5		1439	1986.5		39030	2159.5		1439	2391.5		10823	1960.5
	1440	816.5		4686	1201.5		29837	1351.5		15450	2343.5		1440	1986.5		39031	2159.5		1440	2391.5		10824	1961.5
	1441	816.5		4687	1201.5		29838	1351.5		15451	2343.5		1441	1986.5		39032	2159.5		1441	2391.5		10825	1961.5
	1442	816.5		4688	1201.5		29839	1351.5		15452	2343.5		1442	1986.5		39033	2159.5		1442	2391.5		10826	1961.5
	1443	816.5		4689	1201.5		29840	1351.5		15453	2343.5		1443	1986.5		39034	2160.5		1443	2391.5		10827	1961.5
	1444	816.5		4690	1201.5		29841	1351.5		15454	2343.5		1444	1986.5		39035	2160.5		1444	2391.5		10828	1961.5
	1445	816.5		4691	1202.5		29842	1351.5		15455	2343.5		1445	1986.5		39036	2160.5		1445	2391.5		10829	1961.5
	1446	816.5		4692	1202.5		29843	1351.5		15456	2343.5		1446	1986.5		39037	2160.5		1446	2391.5		10830	1961.5
	1447	817.5		4693	1202.5		29844	1351.5		15457	2343.5		1447	1986.5		39038	2160.5		1447	2391.5		10831	1961.5
	1448	817.5		4694	1202.5		29845	1351.5		15458	2343.5		1448	1986.5		39039	2160.5		1448	2391.5		10832	1961.5
	1449	817.5		4695	1202.5		29846	1351.5		15459	2343.5		1449	1986.5		39040	2160.5		1449	2391.5		10833	1962.5
	1450	817.5		4696	1202.5		29847	1351.5		15460	2343.5		1450	1986.5		39041	2161.5		1450	2391.5		10834	1962.5
	1451	817.5		4697	1202.5		29848	1351.5		15461	2343.5		1451	1986.5		39042	2161.5		1451	2391.5		10835	1962.5
	1452	817.5		4698	1202.5		29849	1351.5		15462	2343.5		1452	1986.5		39043	2161.5		1452	2391.5		10836	1962.5
	1453	817.5		4699	1203.5		29850	1351.5		15463	2343.5		1453	1986.5		39044	2161.5		1453	2391.5		10837	1962.5
	1454	817.5		4700	1203.5		29851	1351.5		15464	2343.5		1454	1986.5		39045	2161.5		1454	2391.5		10838	1962.5
	1455	817.5		4701	1203.5		29852	1351.5		15465	2343.5		1455	1986.5		39046	2161.5		1455	2391.5		10839	1962.5
	1456	817.5		4702	1203.5		29853	1351.5		15466	2343.5		1456	1986.5		39047	2161.5		1456	2391.5		10840	1962.5
	1457	818.5		4703	1203.5		29854	1351.5		15467	2343.5		1457	1986.5		39048	2162.5		1457	2391.5		10841	1962.5
	1458	818.5		4704	1203.5		29855	1351.5		15468	2343.5		1458	1986.5		39049	2162.5		1458	2391.5		10842	1963.5
	1459	818.5		4705	1203.5		29856	1352.5		15469	2343.5		1459	1986.5		39050	2162.5		1459	2391.5		10843	1963.5
	1460	818.5		4706	1203.5		29857	1352.5		15470	2343.5		1460	1986.5		39051	2162.5		1460	2391.5		10844	1963.5
	1461	818.5		4707	1204.5		29858	1355.5		15471	2343.5		1461	1986.5		39052	2162.5		1461	2391.5		10845	1963.5
	1462	818.5		4708	1204.5		29859	1355.5		15472	2343.5		1462	1986.5		39053	2162.5		1462	2391.5		10846	1963.5
	1463	818.5		4709	1204.5		29860	1356.5		15473	2343.5		1463	1986.5		39054	2163.5		1463	2391.5		10847	1963.5
	1464	818.5		4710	1204.5		29861	1357.5		15474	2343.5		1464	1986.5		39055	2163.5		1464	2391.5		10848	1963.5
	1465	818.5		4711	1204.5		29862	1359.5		15475	2343.5		1465	1986.5		39056	2163.5		1465	2391.5		10849	1963.5
	1466	818.5		4712	1204.5		29863	1359.5		15476	2343.5		1466	1986.5		39057	2163.5		1466	2391.5		10850	1964.5
	1467	818.5		4713	1204.5		29864	1360.5		15477	2343.5		1467	1986.5		39058	2163.5		1467	2391.5		10851	1964.5
	1468	819.5		4714	1205.5		29865	1361.5		15478	2343.5		1468	1986.5		39059	2163.5		1468	2391.5		10852	1964.5
	1469	819.5		4715	1205.5		29866	1361.5		15479	2343.5		1469	1986.5		39060	2164.5		1469	2391.5		10853	1964.5
	1470	819.5		4716	1205.5		29867	1362.5		15480	2343.5		1470	1986.5		39061	2164.5		1470	2391.5		10854	1964.5
	1471	819.5		4717	1205.5		29868	1363.5		15481	2343.5		1471	1986.5		39062	2164.5		1471	2391.5		10855	1964.5
	1472	819.5		4718	1205.5		29869	1363.5		15482	2343.5		1472	1986.5		39063	2164.5		1472	2391.5		10856	1964.5
	1473	819.5		4719	1205.5		29870	1364.5		15483	2343.5		1473	1986.5		39064	2164.5		1473	2391.5		10857	1964.5
	1474	819.5		4720	1205.5		29871	1367.5		15484	2343.5		1474	1986.5		39065	2164.5		1474	2391.5		10858	1964.5
	1475	819.5		4721	1205.5		29872	1367.5		15485	2343.5		1475	1986.5		39066	2165.5		1475	2391.5		10859	1965.5
	1476	819.5		4722	1206.5		29873	1369.5		15486	2343.5		1476	1986.5		39067	2165.5		1476	2391.5		10860	1965.5
	1477	819.5		4723	1206.5		29874	1369.5		15487	2343.5		1477	1986.5		39068	2165.5		1477	2391.5		10861	1965.5
	1478	820.5		4724	1206.5		29875	1371.5		15488	2343.5		1478	1986.5		39069	2165.5		1478	2391.5		10862	1965.5
	1479	820.5		4725	1206.5		29876	1372.5		15489	2343.5		1479	1986.5		39070	2165.5		1479	2391.5		10863	1965.5
	1480	820.5		4726	1206.5		29877	1373.5		15490	2343.5		1480	1986.5		39071	2165.5		1480	2391.5		10864	1965.5
	1481	820.5		4727	1206.5		29878	1373.5		15491	2343.5		1481	1986.5		39072	2165.5		1481	2391.5		10865	1965.5
	1482	820.5		4728	1206.5		29879	1374.5		15492	2343.5		1482	1986.5		39073	2166.5		1482	2391.5		10866	1965.5
	1483	820.5		4729	1207.5		29880	1374.5		15493	2344.5		1483	1986.5		39074	2166.5		1483	2391.5		10867	1965.5
	1484	820.5		4730	1207.5		29881	1375.5		15494	2344.5		1484	1986.5		39075	2166.5		1484	2391.5		10868	1966.5
	1485	820.5		4731	1207.5		29882	1377.5		15495	2344.5		1485	1986.5		39076	2166.5		1485	2391.5		10869	1966.5
	1486	820.5		4732	1207.5		29883	1377.5		15496	2344.5		1486	1986.5		39077	2166.5		1486	2391.5		10870	1966.5
	1487	820.5		4733	1207.5		29884	1378.5		15497	2344.5		1487	1986.5		39078	2166.5		1487	2391.5		10871	1966.5
	1488	821.5		4734	1207.5		29885	1378.5		15498	2344.5		1488	1986.5		39079	2166.5		1488	2391.5		10872	1966.5
	1489	821.5		4735	1207.5		29886	1379.5		15499	2344.5		1489	1986.5		39080	2167.5		1489	2391.5		10873	1966.5
	1490	821.5		4736	1207.5		29887	1379.5		15500	2344.5		1490	1986.5		39081	2167.5		1490	2391.5		10874	1966.5
	1491	821.5		4737	1208.5		29888	1379.5		15501	2344.5		1491	1986.5		39082	2167.5		1491	2391.5		10875	1966.5
	1492	821.5		4738	1208.5		29889	1380.5		15502	2344.5		1492	1986.5		39083	2167.5		1492	2391.5		10876	1967.5
	1493	821.5		4739	1208.5		29890	1381.5		15503	2344.5		1493	1986.5		39084	2167.5		1493	2391.5		10877	1967.5
	1494	821.5		4740	1208.5		29891	1382.5		15504	2344.5		1494	1986.5		39085	2167.5		1494	2391.5		10878	1967.5
	1495	821.5		4741	1208.5		29892	1382.5		15505	2344.5		1495	1986.5		39086	2168.5		1495	2391.5		10879	1967.5
	1496	821.5		4742	1208.5		29893	1383.5		15506	2344.5		1496	1986.5		39087	2168.5		1496	2391.5		10880	1967.5
	1497	821.5		4743	1208.5		29894	1384.5		15507	2344.5		1497	1986.5		39088	2168.5		1497	2391.5		10881	1967.5
	1498	822.5		4744	1209.5		29895	1385.5		15508	2344.5		1498	1986.5		39089	2168.5		1498	2391.5		10882	1967.5
	1499	822.5		4745	1209.5		29896	1386.5		15509	2344.5		1499	1986.5		39090	2168.5		1499	2391.5		10883	1967.5
	1500	822.5		4746	1209.5		29897	1386.5		15510	2344.5		1500	1986.5		39091	2168.5		1500	2391.5		10884	1967.5
	1501	822.5		4747	1209.5		29898	1387.5		15511	2344.5		1501	1986.5		39092	2168.5		1501	2391.5		10885	1968.5
	1502	822.5		4748	1209.5		29899	1387.5		15512	2344.5		1502	1986.5		39093	2169.5		1502	2391.5		10886	1968.5
	1503	822.5		4749	1209.5		29900	1388.5		15513	2344.5		1503	1986.5		39094	2169.5		1503	2391.5		10887	1968.5
	1504	822.5		4750	1209.5		29901	1388.5		15514	2344.5		1504	1986.5		39095	2169.5		1504	2391.5		10888	1968.5
	1505	822.5		4751	1209.5		29901	1390.5		15515	2344.5		1505	1986.5		39096	2169.5		1505	2391.5		10889	1968.5
	1506	822.5		4752	1209.5		29902	1391.5		15516	2344.5		1506	1986.5		39097	2169.5		1506	2391.5		10890	1968.5
	1507	822.5		4753	1210.5		29903	1391.5		15517	2344.5		1507	1986.5		39098	2169.5		1507	2391.5		10891	1968.5
	1508	823.5		4754	1210.5		29904	1392.5		15518	2344.5		1508	1986.5		39099	2170.5		1508	2391.5		10892	1968.5
	1509	823.5		4755	1210.5		29905	1393.5		15519	2344.5		1509	1986.5		39100	2170.5		1509	2391.5		10893	1968.5
	1510	823.5		4756	1210.5		29906	1394.5		15520	2344.5		1510	1986.5		39101	2170.5		1510	2391.5		10894	1969.5
	1511	823.5		4757	1210.5		29907	1395.5		15521	2344.5		1511	1986.5		39102	2170.5		1511	2391.5		10895	1969.5
	1512	823.5		4758	1210.5		29908	1396.5		15522	2344.5		1512	1986.5		39103	2170.5		1512	2391.5		10896	1969.5
	1513	823.5		4759	1210.5		29909	1396.5		15523	2344.5		1513	1986.5		39104	2170.5		1513	2391.5		10897	1969.5
	1514	823.5		4760	1210.5		29910	1398.5		15524	2344.5		1514	1986.5		39105	2170.5		1514	2391.5		10898	1969.5
	1515	823.5		4761	1211.5		29911	1399.5		15525	2344.5		1515	1986.5		39106	2171.5		1515	2391.5		10899	1969.5
	1516	823.5		4762	1211.5		29912	1400.5		15526	2344.5		1516	1986.5		39107	2171.5		1516	2391.5		10900	1969.5
	1517	823.5		4763	1211.5		29913	1400.5		15527	2344.5		1517	1986.5		39108	2171.5		1517	2391.5		10901	1969.5
	1518	823.5		4764	1211.5		29914	1402.5		15528	2344.5		1518	1986.5		39109	2171.5		1518	2391.5		10902	1969.5
	1519	824.5		4765	1211.5		29915	1403.5		15529	2344.5		1519	1986.5		39110	2171.5		1519	2391.5		10903	1970.5
	1520	824.5		4766	1211.5		29916	1405.5		15530	2344.5		1520	1986.5		39111	2171.5		1520	2391.5		10904	1970.5
	1521	824.5		4767	1211.5		29917	1405.5		15531	2344.5		1521	1986.5		39112	2172.5		1521	2391.5		10905	1970.5
	1522	824.5		4768	1211.5		29918	1406.5		15532	2344.5		1522	1986.5		39113	2172.5		1522	2391.5		10906	1970.5
	1523	824.5		4769	1212.5		29919	1408.5		15533	2344.5		1523	1986.5		39114	2172.5		1523	2391.5		10907	1970.5
	1524	824.5		4770	1212.5		29920	1409.5		15534	2344.5		1524	1986.5		39115	2172.5		1524	2391.5		10908	1970.5
	1525	824.5		4771	1212.5		29921	1409.5		15535	2344.5		1525	1986.5		39116	2172.5		1525	2391.5		10909	1970.5
	1526	824.5		4772	1212.5		29922	1410.5		15536	2344.5		1526	1986.5		39117	2172.5		1526	2391.5		10910	1970.5
	1527	824.5		4773	1212.5		29923	1411.5		15537	2344.5		1527	1986.5		39118	2173.5		1527	2391.5		10911	1970.5
	1528	824.5		4774	1212.5		29924	1412.5		15538	2344.5		1528	1986.5		39119	2173.5		1528	2391.5		10912	1971.5
	1529	825.5		4775	1212.5		29925	1413.5		15539	2344.5		1529	1986.5		39120	2173.5		1529	2391.5		10913	1971.5
	1530	825.5		4776	1212.5		29926	1414.5		15540	2344.5		1530	1986.5		39121	2173.5		1530	2391.5		10914	1971.5
	1531	825.5		4777	1213.5		29927	1414.5		15541	2344.5		1531	1986.5		39122	2173.5		1531	2391.5		10915	1971.5
	1532	825.5		4778	1213.5		29928	1415.5		15542	2345.5		1532	1986.5		39123	2173.5		1532	2391.5		10916	1971.5
	1533	825.5		4779	1213.5		29929	1415.5		15543	2345.5		1533	1986.5		39124	2173.5		1533	2391.5		10917	1971.5
	1534	825.5		4780	1213.5		29930	1415.5		15544	2345.5		1534	1986.5		39125	2174.5		1534	2391.5		10918	1971.5
	1535	825.5		4781	1213.5		29931	1416.5		15545	2345.5		1535	1986.5		39126	2174.5		1535	2391.5		10919	1971.5
	1536	825.5		4782	1213.5		29932	1416.5		15546	2345.5		1536	1986.5		39127	2174.5		1536	2391.5		10920	1972.5
	1537	825.5		4783	1213.5		29933	1418.5		15547	2345.5		1537	1986.5		39128	2174.5		1537	2391.5		10921	1972.5
	1538	825.5		4784	1214.5		29934	1418.5		15548	2345.5		1538	1986.5		39129	2174.5		1538	2391.5		10922	1972.5
	1539	826.5		4785	1214.5		29935	1419.5		15549	2345.5		1539	1986.5		39130	2174.5		1539	2391.5		10923	1972.5
	1540	826.5		4786	1214.5		29936	1419.5		15550	2345.5		1540	1986.5		39131	2175.5		1540	2391.5		10924	1972.5
	1541	826.5		4787	1214.5		29937	1420.5		15551	2345.5		1541	1986.5		39132	2175.5		1541	2391.5		10925	1972.5
	1542	826.5		4788	1214.5		29938	1420.5		15552	2345.5		1542	1986.5		39133	2175.5		1542	2391.5		10926	1972.5
	1543	826.5		4789	1214.5		29939	1421.5		15553	2345.5		1543	1986.5		39134	2175.5		1543	2391.5		10927	1972.5
	1544	826.5		4790	1214.5		29940	1422.5		15554	2345.5		1544	1986.5		39135	2175.5		1544	2391.5		10928	1972.5
	1545	826.5		4791	1214.5		29941	1423.5		15555	2345.5		1545	1986.5		39136	2175.5		1545	2391.5		10929	1973.5
	1546	826.5		4792	1215.5		29942	1423.5		15556	2345.5		1546	1986.5		39137	2176.5		1546	2391.5		10930	1973.5
	1547	826.5		4793	1215.5		29943	1424.5		15557	2345.5		1547	1986.5		39138	2176.5		1547	2391.5		10931	1973.5
	1548	826.5		4794	1215.5		29944	1424.5		15558	2345.5		1548	1986.5		39139	2176.5		1548	2391.5		10932	1973.5
	1549	826.5		4795	1215.5		29945	1425.5		15559	2345.5		1549	1986.5		39140	2176.5		1549	2391.5		10933	1973.5
	1550	827.5		4796	1215.5		29946	1426.5		15560	2345.5		1550	1986.5		39141	2176.5		1550	2391.5		10934	1973.5
	1551	827.5		4797	1215.5		29947	1426.5		15561	2345.5		1551	1986.5		39142	2176.5		1551	2391.5		10935	1973.5
	1552	827.5		4798	1215.5		29948	1427.5		15562	2345.5		1552	1986.5		39143	2176.5		1552	2391.5		10936	1973.5
	1553	827.5		4799	1215.5		29949	1428.5		15563	2345.5		1553	1986.5		39144	2177.5		1553	2391.5		10937	1973.5
	1554	827.5		4800	1216.5		29950	1429.5		15564	2345.5		1554	1986.5		39145	2177.5		1554	2391.5		10938	1974.5
	1555	827.5		4801	1216.5		29951	1430.5		15565	2345.5		1555	1986.5		39146	2177.5		1555	2391.5		10939	1974.5
	1556	827.5		4802	1216.5		29952	1430.5		15566	2345.5		1556	1986.5		39147	2177.5		1556	2391.5		10940	1974.5
	1557	827.5		4803	1216.5		29953	1431.5		15567	2345.5		1557	1986.5		39148	2177.5		1557	2391.5		10941	1974.5
	1558	827.5		4804	1216.5		29954	1431.5		15568	2345.5		1558	1986.5		39149	2177.5		1558	2391.5		10942	1974.5
	1559	827.5		4805	1216.5		29955	1433.5		15569	2345.5		1559	1986.5		39150	2177.5		1559	2391.5		10943	1974.5
	1560	828.5		4806	1216.5		29956	1433.5		15570	2345.5		1560	1986.5		39151	2178.5		1560	2391.5		10944	1974.5
	1561	828.5		4807	1217.5		29957	1434.5		15571	2345.5		1561	1986.5		39152	2178.5		1561	2391.5		10945	1974.5
	1562	828.5		4808	1217.5		29958	1435.5		15572	2345.5		1562	1986.5		39153	2178.5		1562	2391.5		10946	1974.5
	1563	828.5		4809	1217.5		29959	1435.5		15573	2345.5		1563	1986.5		39154	2178.5		1563	2391.5		10947	1975.5
	1564	828.5		4810	1217.5		29960	1436.5		15574	2345.5		1564	1986.5		39155	2178.5		1564	2391.5		10948	1975.5
	1565	828.5		4811	1217.5		29961	1437.5		15575	2345.5		1565	1986.5		39156	2178.5		1565	2391.5		10949	1975.5
	1566	828.5		4812	1217.5		29962	1437.5		15576	2345.5		1566	1986.5		39157	2179.5		1566	2391.5		10950	1975.5
	1567	828.5		4813	1217.5		29963	1438.5		15577	2345.5		1567	1986.5		39158	2179.5		1567	2391.5		10951	1975.5
	1568	828.5		4814	1217.5		29964	1439.5		15578	2345.5		1568	1986.5		39159	2179.5		1568	2391.5		10952	1975.5
	1569	828.5		4815	1218.5		29965	1440.5		15579	2345.5		1569	1986.5		39160	2179.5		1569	2391.5		10953	1975.5
	1570	829.5		4816	1218.5		29966	1440.5		15580	2345.5		1570	1986.5		39161	2179.5		1570	2391.5		10954	1975.5
	1571	829.5		4817	1218.5		29967	1441.5		15581	2345.5		1571	1986.5		39162	2179.5		1571	2391.5		10955	1975.5
	1572	829.5		4818	1218.5		29968	1442.5		15582	2345.5		1572	1986.5		39163	2180.5		1572	2391.5		10956	1976.5
	1573	829.5		4819	1218.5		29969	1443.5		15583	2345.5		1573	1986.5		39164	2180.5		1573	2391.5		10957	1976.5
	1574	829.5		4820	1218.5		29970	1443.5		15584	2345.5		1574	1986.5		39165	2180.5		1574	2391.5		10958	1976.5
	1575	829.5		4821	1218.5		29971	1444.5		15585	2345.5		1575	1986.5		39166	2180.5		1575	2391.5		10959	1976.5
	1576	829.5		4822	1218.5		29972	1445.5		15586	2345.5		1576	1986.5		39167	2180.5		1576	2391.5		10960	1976.5
	1577	829.5		4823	1219.5		29973	1446.5		15587	2345.5		1577	1986.5		39168	2180.5		1577	2391.5		10961	1976.5
	1578	829.5		4824	1219.5		29974	1446.5		15588	2345.5		1578	1986.5		39169	2180.5		1578	2391.5		10962	1976.5
	1579	829.5		4825	1219.5		29975	1447.5		15589	2345.5		1579	1986.5		39170	2181.5		1579	2391.5		10963	1976.5
	1580	829.5		4826	1219.5		29976	1448.5		15590	2346.5		1580	1986.5		39171	2181.5		1580	2391.5		10964	1976.5
	1581	830.5		4827	1219.5		29977	1448.5		15591	2346.5		1581	1986.5		39172	2181.5		1581	2391.5		10965	1977.5
	1582	830.5		4828	1219.5		29978	1449.5		15592	2346.5		1582	1986.5		39173	2181.5		1582	2391.5		10966	1977.5
	1583	830.5		4829	1219.5		29979	1450.5		15593	2346.5		1583	1986.5		39174	2181.5		1583	2391.5		10967	1977.5
	1584	830.5		4830	1219.5		29980	1450.5		15594	2346.5		1584	1986.5		39175	2181.5		1584	2391.5		10968	1977.5
	1585	830.5		4831	1220.5		29981	1450.5		15595	2346.5		1585	1986.5		39176	2182.5		1585	2391.5		10969	1977.5
	1586	830.5		4832	1220.5		29982	1451.5		15596	2346.5		1586	1986.5		39177	2182.5		1586	2391.5		10970	1977.5
	1587	830.5		4833	1220.5		29983	1452.5		15597	2346.5		1587	1986.5		39178	2182.5		1587	2391.5		10971	1977.5
	1588	830.5		4834	1220.5		29984	1453.5		15598	2346.5		1588	1986.5		39179	2182.5		1588	2391.5		10972	1977.5
	1589	830.5		4835	1220.5		29985	1453.5		15599	2346.5		1589	1986.5		39180	2182.5		1589	2391.5		10973	1977.5
	1590	830.5		4836	1220.5		29986	1454.5		15600	2346.5		1590	1986.5		39181	2182.5		1590	2391.5		10974	1978.5
	1591	831.5		4837	1220.5		29987	1454.5		15601	2346.5		1591	1986.5		39182	2183.5		1591	2391.5		10975	1978.5
	1592	831.5		4838	1220.5		29988	1455.5		15602	2346.5		1592	1986.5		39183	2183.5		1592	2391.5		10976	1978.5
	1593	831.5		4839	1221.5		29989	1456.5		15603	2346.5		1593	1986.5		39184	2183.5		1593	2391.5		10977	1978.5
	1594	831.5		4840	1221.5		29990	1457.5		15604	2346.5		1594	1986.5		39185	2183.5		1594	2391.5		10978	1978.5
	1595	831.5		4841	1221.5		29991	1458.5		15605	2346.5		1595	1986.5		39186	2183.5		1595	2391.5		10979	1978.5
	1596	831.5		4842	1221.5		29992	1459.5		15606	2346.5		1596	1986.5		39187	2183.5		1596	2391.5		10980	1978.5
	1597	831.5		4843	1221.5		29993	1460.5		15607	2346.5		1597	1986.5		39188	2184.5		1597	2391.5		10981	1978.5
	1598	831.5		4844	1221.5		29994	1461.5		15608	2346.5		1598	1986.5		39189	2184.5		1598	2391.5		10982	1978.5
	1599	831.5		4845	1221.5		29995	1461.5		15609	2346.5		1599	1986.5		39190	2184.5		1599	2391.5		10983	1979.5
	1600	831.5		4846	1221.5		29996	1462.5		15610	2346.5		1600	1986.5		39191	2184.5		1600	2391.5		10984	1979.5
	1601	832.5		4847	1222.5		29997	1462.5		15611	2346.5		1601	1986.5		39192	2184.5		1601	2391.5		10985	1979.5
	1602	832.5		4848	1222.5		29998	1462.5		15612	2346.5		1602	1986.5		39193	2184.5		1602	2391.5		10986	1979.5
	1603	832.5		4849	1222.5		29999	1463.5		15613	2346.5		1603	1986.5		39194	2184.5		1603	2391.5		10987	1979.5
	1604	832.5		4850	1222.5		30000	1464.5		15614	2346.5		1604	1986.5		39195	2185.5		1604	2391.5		10988	1979.5
	1605	832.5		4851	1222.5		30001	1464.5		15615	2346.5		1605	1986.5		39196	2185.5		1605	2391.5		10989	1979.5
	1606	832.5		4852	1222.5		30002	1465.5		15616	2346.5		1606	1986.5		39197	2185.5		1606	2391.5		10990	1979.5
	1607	832.5		4853	1222.5		30003	1465.5		15617	2346.5		1607	1986.5		39198	2185.5		1607	2391.5		10991	1979.5
	1608	832.5		4854	1223.5		30004	1466.5		15618	2346.5		1608	1986.5		39199	2185.5		1608	2391.5		10992	1980.5
	1609	832.5		4855	1223.5		30005	1467.5		15619	2346.5		1609	1986.5		39200	2186.5		1609	2391.5		10993	1980.5
	1610	832.5		4856	1223.5		30006	1467.5		15620	2346.5		1610	1986.5		39201	2186.5		1610	2391.5		10994	1980.5
	1611	833.5		4857	1223.5		30007	1468.5		15621	2346.5		1611	1986.5		39202	2186.5		1611	2391.5		10995	1980.5
	1612	833.5		4858	1223.5		30008	1469.5		15622	2346.5		1612	1986.5		39203	2186.5		1612	2391.5		10996	1980.5
	1613	833.5		4859	1223.5		30009	1469.5		15623	2346.5		1613	1986.5		39204	2186.5		1613	2391.5		10997	1980.5
	1614	833.5		4860	1223.5		30010	1470.5		15624	2346.5		1614	1986.5		39205	2186.5		1614	2391.5		10998	1980.5
	1615	833.5		4861	1223.5		30011	1470.5		15625	2346.5		1615	1986.5		39206	2187.5		1615	2391.5		10999	1980.5
	1616	833.5		4862	1224.5		30012	1471.5		15626	2346.5		1616	1986.5		39207	2187.5		1616	2391.5		11000	1981.5
	1617	833.5		4863	1224.5		30013	1472.5		15627	2346.5		1617	1986.5		39208	2187.5		1617	2391.5		11001	1981.5
	1618	833.5		4864	1224.5		30014	1472.5		15628	2346.5		1618	1986.5		39209	2187.5		1618	2391.5		11002	1981.5
	1619	833.5		4865	1224.5		30015	1473.5		15629	2346.5		1619	1986.5		39210	2187.5		1619	2391.5		11003	1981.5
	1620	833.5		4866	1224.5		30016	1474.5		15630	2346.5		1620	1986.5		39211	2187.5		1620	2391.5		11004	1981.5
	1621	833.5		4867	1224.5		30017	1475.5		15631	2346.5		1621	1986.5		39212	2188.5		1621	2391.5		11005	1981.5
				4868	1224.5		30018	1475.5		15632	2346.5		1622	1986.5		39213	2188.5		1622	2391.5		11006	1981.5
				4869	1224.5		30019	1475.5		15633	2346.5		1623	1986.5		39214	2188.5		1623	2391.5		11007	1981.5
				4870	1225.5		30020	1476.5		15634	2346.5		1624	1986.5		39215	2188.5		1624	2391.5		11008	1981.5
				4871	1225.5		30020	1486.5		15635	2346.5		1625	1986.5		39216	2188.5		1625	2391.5		11009	1982.5
				4872	1225.5		30021	1476.5		15636	2346.5		1626	1986.5		39217	2188.5		1626	2391.5		11010	1982.5
				4873	1225.5		30021	1487.5		15637	2346.5		1627	1986.5		39218	2189.5		1627	2391.5		11011	1982.5
				4874	1225.5		30022	1479.5		15638	2347.5		1628	1986.5		39219	2189.5		1628	2391.5		11012	1982.5
				4875	1225.5		30022	1487.5		15639	2347.5		1629	1986.5		39220	2189.5		1629	2391.5		11013	1982.5
				4876	1225.5		30023	1479.5		15640	2347.5		1630	1986.5		39221	2189.5		1630	2391.5		11014	1982.5
				4877	1225.5		30023	1489.5		15641	2347.5		1631	1986.5		39222	2189.5		1631	2391.5		11015	1982.5
				4878	1226.5		30024	1479.5		15642	2347.5		1632	1986.5		39223	2190.5		1632	2391.5		11016	1982.5
				4879	1226.5		30024	1489.5		15643	2347.5		1633	1986.5		39224	2190.5		1633	2391.5		11017	1982.5
				4880	1226.5		30025	1480.5		15644	2347.5		1634	1986.5		39225	2190.5		1634	2391.5		11018	1983.5
				4881	1226.5		30025	1489.5		15645	2347.5		1635	1987.5		39226	2190.5		1635	2391.5		11019	1983.5
				4882	1226.5		30026	1481.5		15646	2347.5		1636	1987.5		39227	2190.5		1636	2391.5		11020	1983.5
				4883	1226.5		30026	1490.5		15647	2347.5		1637	1987.5		39228	2190.5		1637	2391.5		11021	1983.5
				4884	1226.5		30027	1481.5		15648	2347.5		1638	1987.5		39229	2191.5		1638	2391.5		11022	1983.5
				4885	1227.5		30027	1490.5		15649	2347.5		1639	1987.5		39230	2191.5		1639	2391.5		11023	1983.5
				4886	1227.5		30028	1483.5		15650	2347.5		1640	1987.5		39231	2191.5		1640	2391.5		11024	1983.5
				4887	1227.5		30028	1491.5		15651	2347.5		1641	1987.5		39232	2191.5		1641	2391.5		11025	1983.5
				4888	1227.5		30029	1484.5		15652	2347.5		1642	1987.5		39233	2191.5		1642	2391.5		11026	1983.5
				4889	1227.5		30029	1497.5		15653	2347.5		1643	1987.5		39234	2191.5		1643	2391.5		11027	1984.5
				4890	1227.5		30030	1484.5		15654	2347.5		1644	1987.5		39235	2192.5		1644	2391.5		11028	1984.5
				4891	1227.5		30030	1497.5		15655	2347.5		1645	1987.5		39236	2192.5		1645	2391.5		11029	1984.5
				4892	1227.5		30031	1497.5		15656	2347.5		1646	1987.5		39237	2192.5		1646	2391.5		11030	1984.5
				4893	1228.5		30032	1497.5		15657	2347.5		1647	1987.5		39238	2192.5		1647	2391.5		11031	1984.5
				4894	1228.5		30033	1497.5		15658	2347.5		1648	1987.5		39239	2192.5		1648	2391.5		11032	1984.5
				4895	1228.5		30034	1497.5		15659	2347.5		1649	1987.5		39240	2192.5		1649	2391.5		11033	1984.5
				4896	1228.5		30035	1497.5		15660	2347.5		1650	1987.5		39241	2193.5		1650	2391.5		11034	1984.5
				4897	1228.5		30036	1497.5		15661	2347.5		1651	1987.5		39242	2193.5		1651	2391.5		11035	1984.5
				4898	1228.5		30037	1497.5		15662	2347.5		1652	1987.5		39243	2193.5		1652	2391.5		11036	1985.5
				4899	1228.5		30038	1497.5		15663	2347.5		1653	1987.5		39244	2193.5		1653	2391.5		11037	1985.5
				4900	1228.5		30039	1497.5		15664	2347.5		1654	1987.5		39245	2193.5		1654	2391.5		11038	1985.5
				4901	1229.5		30040	1497.5		15665	2347.5		1655	1987.5		39246	2193.5		1655	2391.5		11039	1985.5
				4902	1229.5		30041	1497.5		15666	2347.5		1656	1987.5		39247	2194.5		1656	2391.5		11040	1985.5
				4903	1229.5		30042	1497.5		15667	2347.5		1657	1987.5		39248	2194.5		1657	2391.5		11041	1985.5
				4904	1229.5		30043	1497.5		15668	2347.5		1658	1987.5		39249	2194.5		1658	2391.5		11042	1985.5
				4905	1229.5		30044	1497.5		15669	2347.5		1659	1987.5		39250	2194.5		1659	2391.5		11043	1985.5
				4906	1229.5		30045	1497.5		15670	2347.5		1660	1987.5		39251	2194.5		1660	2391.5		11044	1985.5
				4907	1229.5		30046	1503.5		15671	2347.5		1661	1987.5		39252	2194.5		1661	2391.5		11045	1986.5
				4908	1230.5		30047	1504.5		15672	2347.5		1662	1987.5		39253	2195.5		1662	2391.5		11046	1986.5
				4909	1230.5		30048	1504.5		15673	2347.5		1663	1987.5		39254	2195.5		1663	2391.5		11047	1986.5
				4910	1230.5		30049	1505.5		15674	2347.5		1664	1987.5		39255	2195.5		1664	2391.5		11048	1986.5
				4911	1230.5		30050	1505.5		15675	2347.5		1665	1987.5		39256	2195.5		1665	2391.5		11049	1986.5
				4912	1230.5		30051	1506.5		15676	2347.5		1666	1987.5		39257	2195.5		1666	2391.5		11050	1986.5
				4913	1230.5		30052	1507.5		15677	2347.5		1667	1987.5		39258	2195.5		1667	2391.5		11051	1986.5
				4914	1230.5		30053	1508.5		15678	2347.5		1668	1987.5		39259	2196.5		1668	2391.5		11052	1986.5
				4915	1230.5		30054	1509.5		15679	2347.5		1669	1987.5		39260	2196.5		1669	2391.5		11053	1986.5
				4916	1231.5		30055	1509.5		15680	2347.5		1670	1987.5		39261	2196.5		1670	2391.5		11054	1987.5
				4917	1231.5		30056	1511.5		15681	2347.5		1671	1987.5		39262	2196.5		1671	2391.5		11055	1987.5
				4918	1231.5		30057	1511.5		15682	2347.5		1672	1987.5		39263	2196.5		1672	2391.5		11056	1987.5
				4919	1231.5		30058	1511.5		15683	2347.5		1673	1987.5		39264	2196.5		1673	2391.5		11057	1987.5
				4920	1231.5		30059	1512.5		15684	2347.5		1674	1987.5		39265	2197.5		1674	2391.5		11058	1987.5
				4921	1231.5		30060	1514.5		15685	2347.5		1675	1987.5		39266	2197.5		1675	2391.5		11059	1987.5
				4922	1231.5		30061	1515.5		15686	2347.5		1676	1987.5		39267	2197.5		1676	2391.5		11060	1987.5
				4923	1231.5		30062	1515.5		15687	2348.5		1677	1987.5		39268	2197.5		1677	2391.5		11061	1987.5
				4924	1232.5		30063	1516.5		15688	2348.5		1678	1987.5		39269	2197.5		1678	2391.5		11062	1987.5
				4925	1232.5		30064	1516.5		15689	2348.5		1679	1987.5		39270	2198.5		1679	2391.5		11063	1988.5
				4926	1232.5		30065	1517.5		15690	2348.5		1680	1987.5		39271	2198.5		1680	2391.5		11064	1988.5
				4927	1232.5		30066	1517.5		15691	2348.5		1681	1987.5		39272	2198.5		1681	2391.5		11065	1988.5
				4928	1232.5		30067	1518.5		15692	2348.5		1682	1987.5		39273	2198.5		1682	2391.5		11066	1988.5
				4929	1232.5		30068	1520.5		15693	2348.5		1683	1987.5		39274	2198.5		1683	2391.5		11067	1988.5
				4930	1232.5		30069	1521.5		15694	2348.5		1684	1987.5		39275	2198.5		1684	2391.5		11068	1988.5
				4931	1232.5		30070	1521.5		15695	2348.5		1685	1987.5		39276	2198.5		1685	2391.5		11069	1988.5
				4932	1233.5		30071	1521.5		15696	2348.5		1686	1987.5		39277	2199.5		1686	2391.5		11070	1988.5
				4933	1233.5		30072	1522.5		15697	2348.5		1687	1987.5		39278	2199.5		1687	2391.5		11071	1988.5
				4934	1233.5		30073	1522.5		15698	2348.5		1688	1987.5		39279	2199.5		1688	2391.5		11072	1989.5
				4935	1233.5		30074	1523.5		15699	2348.5		1689	1987.5		39280	2199.5		1689	2391.5		11073	1989.5
				4936	1233.5		30075	1523.5		15700	2348.5		1690	1987.5		39281	2199.5		1690	2391.5		11074	1989.5
				4937	1233.5		30076	1524.5		15701	2348.5		1691	1987.5		39282	2199.5		1691	2391.5		11075	1989.5
				4938	1233.5		30077	1525.5		15702	2348.5		1692	1987.5		39283	2200.5		1692	2391.5		11076	1989.5
				4939	1234.5		30078	1526.5		15703	2348.5		1693	1987.5		39284	2200.5		1693	2391.5		11077	1989.5
				4940	1234.5		30079	1527.5		15704	2348.5		1694	1987.5		39285	2200.5		1694	2391.5		11078	1989.5
				4941	1234.5		30080	1527.5		15705	2348.5		1695	1987.5		39286	2200.5		1695	2391.5		11079	1989.5
				4942	1234.5		30081	1528.5		15706	2348.5		1696	1987.5		39287	2200.5		1696	2391.5		11080	1989.5
				4943	1234.5		30081	1530.5		15707	2348.5		1697	1987.5		39288	2200.5		1697	2391.5		11081	1990.5
				4944	1234.5		30082	1531.5		15708	2348.5		1698	1987.5		39289	2200.5		1698	2391.5		11082	1990.5
				4945	1234.5		30083	1531.5		15709	2348.5		1699	1987.5		39290	2201.5		1699	2391.5		11083	1990.5
				4946	1234.5		30084	1532.5		15710	2348.5		1700	1987.5		39291	2201.5		1700	2391.5		11084	1990.5
				4947	1235.5		30085	1533.5		15711	2348.5		1701	1987.5		39292	2201.5		1701	2391.5		11085	1990.5
				4948	1235.5		30086	1535.5		15712	2348.5		1702	1987.5		39293	2201.5		1702	2391.5		11086	1990.5
				4949	1235.5		30087	1536.5		15713	2348.5		1703	1987.5		39294	2201.5		1703	2391.5		11087	1990.5
				4950	1235.5		30088	1536.5		15714	2348.5		1704	1987.5		39295	2201.5		1704	2391.5		11088	1990.5
				4951	1235.5		30089	1537.5		15715	2348.5		1705	1987.5		39296	2202.5		1705	2391.5		11089	1990.5
				4952	1235.5		30090	1539.5		15716	2348.5		1706	1987.5		39297	2202.5		1706	2391.5		11090	1991.5
				4953	1235.5		30091	1539.5		15717	2348.5		1707	1987.5		39298	2202.5		1707	2391.5		11091	1991.5
				4954	1236.5		30092	1540.5		15718	2348.5		1708	1987.5		39299	2202.5		1708	2391.5		11092	1991.5
				4955	1236.5		30093	1540.5		15719	2348.5		1709	1987.5		39300	2202.5		1709	2391.5		11093	1991.5
				4956	1236.5		30094	1541.5		15720	2348.5		1710	1987.5		39301	2203.5		1710	2391.5		11094	1991.5
				4957	1236.5		30095	1542.5		15721	2348.5		1711	1987.5		39302	2203.5		1711	2391.5		11095	1991.5
				4958	1236.5		30096	1542.5		15722	2348.5		1712	1987.5		39303	2203.5		1712	2391.5		11096	1991.5
				4959	1236.5		30097	1544.5		15723	2348.5		1713	1987.5		39304	2203.5		1713	2391.5		11097	1991.5
				4960	1236.5		30098	1544.5		15724	2348.5		1714	1987.5		39305	2203.5		1714	2391.5		11098	1991.5
				4961	1236.5		30099	1545.5		15725	2348.5		1715	1987.5		39306	2203.5		1715	2391.5		11099	1992.5
				4962	1237.5		30100	1545.5		15726	2348.5		1716	1987.5		39307	2204.5		1716	2391.5		11100	1992.5
				4963	1237.5		30101	1546.5		15727	2348.5		1717	1987.5		39308	2204.5		1717	2391.5		11101	1992.5
				4964	1237.5		30102	1547.5		15728	2348.5		1718	1987.5		39309	2204.5		1718	2391.5		11102	1992.5
				4965	1237.5		30103	1548.5		15729	2348.5		1719	1987.5		39310	2204.5		1719	2391.5		11103	1992.5
				4966	1237.5		30104	1548.5		15730	2348.5		1720	1987.5		39311	2204.5		1720	2391.5		11104	1992.5
				4967	1237.5		30105	1549.5		15731	2348.5		1721	1987.5		39312	2204.5		1721	2391.5		11105	1992.5
				4968	1237.5		30106	1549.5		15732	2348.5		1722	1987.5		39313	2205.5		1722	2391.5		11106	1992.5
				4969	1237.5		30107	1550.5		15733	2348.5		1723	1987.5		39314	2205.5		1723	2391.5		11107	1993.5
				4970	1238.5		30108	1551.5		15734	2348.5		1724	1987.5		39315	2205.5		1724	2391.5		11108	1993.5
				4971	1238.5		30109	1553.5		15735	2348.5		1725	1987.5		39316	2205.5		1725	2391.5		11109	1993.5
				4972	1238.5		30110	1553.5		15736	2349.5		1726	1987.5		39317	2205.5		1726	2391.5		11110	1993.5
				4973	1238.5		30111	1554.5		15737	2349.5		1727	1987.5		39318	2205.5		1727	2391.5		11111	1993.5
				4974	1238.5		30112	1554.5		15738	2349.5		1728	1987.5		39319	2206.5		1728	2391.5		11112	1993.5
				4975	1238.5		30113	1554.5		15739	2349.5		1729	1987.5		39320	2206.5		1729	2391.5		11113	1993.5
				4976	1238.5		30114	1555.5		15740	2349.5		1730	1987.5		39321	2206.5		1730	2391.5		11114	1993.5
				4977	1239.5		30115	1556.5		15741	2349.5		1731	1987.5		39322	2206.5		1731	2391.5		11115	1993.5
				4978	1239.5		30116	1557.5		15742	2349.5		1732	1987.5		39323	2206.5		1732	2391.5		11116	1994.5
				4979	1239.5		30117	1557.5		15743	2349.5		1733	1987.5		39324	2206.5		1733	2391.5		11117	1994.5
				4980	1239.5		30118	1558.5		15744	2349.5		1734	1987.5		39325	2207.5		1734	2391.5		11118	1994.5
				4981	1239.5		30119	1559.5		15745	2349.5		1735	1987.5		39326	2207.5		1735	2391.5		11119	1994.5
				4982	1239.5		30120	1559.5		15746	2349.5		1736	1987.5		39327	2207.5		1736	2391.5		11120	1994.5
				4983	1239.5		30121	1560.5		15747	2349.5		1737	1987.5		39328	2207.5		1737	2391.5		11121	1994.5
				4984	1239.5		30122	1561.5		15748	2349.5		1738	1987.5		39329	2207.5		1738	2391.5		11122	1994.5
				4985	1240.5		30123	1561.5		15749	2349.5		1739	1987.5		39330	2207.5		1739	2391.5		11123	1994.5
				4986	1240.5		30124	1562.5		15750	2349.5		1740	1987.5		39331	2208.5		1740	2391.5		11124	1994.5
				4987	1240.5		30125	1563.5		15751	2349.5		1741	1987.5		39332	2208.5		1741	2391.5		11125	1995.5
				4988	1240.5		30126	1563.5		15752	2349.5		1742	1987.5		39333	2208.5		1742	2391.5		11126	1995.5
				4989	1240.5		30127	1564.5		15753	2349.5		1743	1987.5		39334	2208.5		1743	2391.5		11127	1995.5
				4990	1240.5		30128	1564.5		15754	2349.5		1744	1987.5		39335	2208.5		1744	2391.5		11128	1995.5
				4991	1240.5		30129	1565.5		15755	2349.5		1745	1987.5		39336	2208.5		1745	2391.5		11129	1995.5
				4992	1240.5		30130	1566.5		15756	2349.5		1746	1987.5		39337	2209.5		1746	2391.5		11130	1995.5
				4993	1241.5		30131	1567.5		15757	2349.5		1747	1987.5		39338	2209.5		1747	2391.5		11131	1995.5
				4994	1241.5		30132	1567.5		15758	2349.5		1748	1987.5		39339	2209.5		1748	2391.5		11132	1995.5
				4995	1241.5		30133	1567.5		15759	2349.5		1749	1987.5		39340	2209.5		1749	2391.5		11133	1995.5
				4996	1241.5		30134	1568.5		15760	2349.5		1750	1987.5		39341	2209.5		1750	2391.5		11134	1996.5
				4997	1241.5		30135	1569.5		15761	2349.5		1751	1987.5		39342	2210.5		1751	2391.5		11135	1996.5
				4998	1241.5		30136	1569.5		15762	2349.5		1752	1987.5		39343	2210.5		1752	2391.5		11136	1996.5
				4999	1241.5		30137	1570.5		15763	2349.5		1753	1987.5		39344	2210.5		1753	2391.5		11137	1996.5
				5000	1242.5		30138	1571.5		15764	2349.5		1754	1987.5		39345	2210.5		1754	2391.5		11138	1996.5
				5001	1242.5		30139	1572.5		15765	2349.5		1755	1987.5		39346	2210.5		1755	2391.5		11139	1996.5
				5002	1242.5		30140	1572.5		15766	2349.5		1756	1987.5		39347	2210.5		1756	2391.5		11140	1996.5
				5003	1242.5		30141	1573.5		15767	2349.5		1757	1987.5		39348	2211.5		1757	2391.5		11141	1996.5
				5004	1242.5		30142	1573.5		15768	2349.5		1758	1987.5		39349	2211.5		1758	2391.5		11142	1996.5
				5005	1242.5		30143	1573.5		15769	2349.5		1759	1987.5		39350	2211.5		1759	2391.5		11143	1997.5
				5006	1242.5		30144	1575.5		15770	2349.5		1760	1987.5		39351	2211.5		1760	2391.5		11144	1997.5
				5007	1242.5		30145	1577.5		15771	2349.5		1761	1987.5		39352	2211.5		1761	2391.5		11145	1997.5
				5008	1243.5		30146	1577.5		15772	2349.5		1762	1987.5		39353	2211.5		1762	2391.5		11146	1997.5
				5009	1243.5		30147	1578.5		15773	2349.5		1763	1987.5		39354	2212.5		1763	2391.5		11147	1997.5
				5010	1243.5		30148	1578.5		15774	2349.5		1764	1987.5		39355	2212.5		1764	2391.5		11148	1997.5
				5011	1243.5		30149	1581.5		15775	2349.5		1765	1987.5		39356	2212.5		1765	2391.5		11149	1997.5
				5012	1243.5		30150	1581.5		15776	2349.5		1766	1987.5		39357	2212.5		1766	2391.5		11150	1997.5
				5013	1243.5		30151	1582.5		15777	2349.5		1767	1987.5		39358	2212.5		1767	2391.5		11151	1997.5
				5014	1243.5		30152	1583.5		15778	2349.5		1768	1987.5		39359	2212.5		1768	2391.5		11152	1998.5
				5015	1243.5		30153	1583.5		15779	2349.5		1769	1987.5		39360	2213.5		1769	2391.5		11153	1998.5
				5016	1244.5		30154	1584.5		15780	2349.5		1770	1987.5		39361	2213.5		1770	2391.5		11154	1998.5
				5017	1244.5		30155	1584.5		15781	2349.5		1771	1987.5		39362	2213.5		1771	2391.5		11155	1998.5
				5018	1244.5		30155	1586.5		15782	2349.5		1772	1987.5		39363	2213.5		1772	2391.5		11156	1998.5
				5019	1244.5		30156	1587.5		15783	2349.5		1773	1987.5		39364	2213.5		1773	2391.5		11157	1998.5
				5020	1244.5		30157	1587.5		15784	2349.5		1774	1987.5		39365	2214.5		1774	2391.5		11158	1998.5
				5021	1244.5		30158	1588.5		15785	2349.5		1775	1987.5		39366	2214.5		1775	2391.5		11159	1998.5
				5022	1244.5		30159	1589.5		15786	2349.5		1776	1987.5		39367	2214.5		1776	2391.5		11160	1998.5
				5023	1245.5		30160	1589.5		15787	2349.5		1777	1987.5		39368	2214.5		1777	2391.5		11161	1999.5
				5024	1245.5		30161	1590.5		15788	2349.5		1778	1987.5		39369	2214.5		1778	2391.5		11162	1999.5
				5025	1245.5		30162	1591.5		15789	2349.5		1779	1987.5		39370	2215.5		1779	2391.5		11163	1999.5
				5026	1245.5		30163	1592.5		15790	2349.5		1780	1987.5		39371	2215.5		1780	2391.5		11164	1999.5
				5027	1245.5		30164	1592.5		15791	2349.5		1781	1987.5		39372	2215.5		1781	2391.5		11165	1999.5
				5028	1245.5		30165	1592.5		15792	2349.5		1782	1987.5		39373	2215.5		1782	2391.5		11166	1999.5
				5029	1245.5		30166	1593.5		15793	2349.5		1783	1987.5		39374	2215.5		1783	2391.5		11167	1999.5
				5030	1245.5		30167	1594.5		15794	2350.5		1784	1987.5		39375	2215.5		1784	2391.5		11168	1999.5
				5031	1246.5		30168	1594.5		15795	2350.5		1785	1987.5		39376	2216.5		1785	2391.5		11169	1999.5
				5032	1246.5		30169	1595.5		15796	2350.5		1786	1987.5		39377	2216.5		1786	2391.5		11170	2000.5
				5033	1246.5		30170	1596.5		15797	2350.5		1787	1987.5		39378	2216.5		1787	2391.5		11171	2000.5
				5034	1246.5		30171	1597.5		15798	2350.5		1788	1987.5		39379	2216.5		1788	2391.5		11172	2000.5
				5035	1246.5		30172	1598.5		15799	2350.5		1789	1987.5		39380	2216.5		1789	2391.5		11173	2000.5
				5036	1246.5		30173	1598.5		15800	2350.5		1790	1987.5		39381	2216.5		1790	2391.5		11174	2000.5
				5037	1246.5		30174	1598.5		15801	2350.5		1791	1987.5		39382	2217.5		1791	2391.5		11175	2000.5
				5038	1246.5		30175	1599.5		15802	2350.5		1792	1987.5		39383	2217.5		1792	2391.5		11176	2000.5
				5039	1247.5		30176	1599.5		15803	2350.5		1793	1987.5		39384	2217.5		1793	2391.5		11177	2000.5
				5040	1247.5		30177	1601.5		15804	2350.5		1794	1987.5		39385	2217.5		1794	2391.5		11178	2001.5
				5041	1247.5		30178	1601.5		15805	2350.5		1795	1987.5		39386	2217.5		1795	2391.5		11179	2001.5
				5042	1247.5		30179	1602.5		15806	2350.5		1796	1987.5		39387	2217.5		1796	2391.5		11180	2001.5
				5043	1247.5		30180	1602.5		15807	2350.5		1797	1987.5		39388	2218.5		1797	2391.5		11181	2001.5
				5044	1247.5		30181	1604.5		15808	2350.5		1798	1987.5		39389	2218.5		1798	2391.5		11182	2001.5
				5045	1247.5		30182	1604.5		15809	2350.5		1799	1987.5		39390	2218.5		1799	2391.5		11183	2001.5
				5046	1248.5		30183	1605.5		15810	2350.5		1800	1987.5		39391	2218.5		1800	2391.5		11184	2001.5
				5047	1248.5		30184	1606.5		15811	2350.5		1801	1987.5		39392	2218.5		1801	2391.5		11185	2001.5
				5048	1248.5		30185	1607.5		15812	2350.5		1802	1987.5		39393	2218.5		1802	2391.5		11186	2001.5
				5049	1248.5		30186	1607.5		15813	2350.5		1803	1987.5		39394	2219.5		1803	2391.5		11187	2002.5
				5050	1248.5		30187	1608.5		15814	2350.5		1804	1987.5		39395	2219.5		1804	2391.5		11188	2002.5
				5051	1248.5		30188	1610.5		15815	2350.5		1805	1987.5		39396	2219.5		1805	2391.5		11189	2002.5
				5052	1248.5		30189	1610.5		15816	2350.5		1806	1987.5		39397	2219.5		1806	2391.5		11190	2002.5
				5053	1248.5		30190	1611.5		15817	2350.5		1807	1987.5		39398	2219.5		1807	2391.5		11191	2002.5
				5054	1249.5		30191	1612.5		15818	2350.5		1808	1987.5		39399	2220.5		1808	2391.5		11192	2002.5
				5055	1249.5		30192	1612.5		15819	2350.5		1809	1987.5		39400	2220.5		1809	2391.5		11193	2002.5
				5056	1249.5		30193	1613.5		15820	2350.5		1810	1987.5		39401	2220.5		1810	2391.5		11194	2002.5
				5057	1249.5		30194	1613.5		15821	2350.5		1811	1987.5		39402	2220.5		1811	2391.5		11195	2002.5
				5058	1249.5		30195	1614.5		15822	2350.5		1812	1987.5		39403	2220.5		1812	2391.5		11196	2003.5
				5059	1249.5		30196	1614.5		15823	2350.5		1813	1986.5		39404	2220.5		1813	2391.5		11197	2003.5
				5060	1249.5		30197	1615.5		15824	2350.5		1814	1986.5		39405	2221.5		1814	2390.5		11198	2003.5
				5061	1250.5					15825	2350.5		1815	1986.5		39406	2221.5		1815	2390.5		11199	2003.5
				5062	1250.5					15826	2350.5		1816	1986.5		39407	2221.5		1816	2390.5		11200	2003.5
				5063	1250.5					15827	2350.5		1817	1986.5		39408	2221.5		1817	2390.5		11201	2003.5
				5064	1250.5					15828	2350.5		1818	1986.5		39409	2221.5		1818	2390.5		11202	2003.5
				5065	1250.5					15829	2350.5		1819	1986.5		39410	2221.5		1819	2390.5		11203	2003.5
				5066	1250.5					15830	2350.5		1820	1986.5		39411	2222.5		1820	2390.5		11204	2003.5
				5067	1250.5					15831	2350.5		1821	1986.5		39412	2222.5		1821	2390.5		11205	2004.5
				5068	1250.5					15832	2350.5		1822	1986.5		39413	2222.5		1822	2390.5		11206	2004.5
				5069	1251.5					15833	2350.5		1823	1986.5		39414	2222.5		1823	2390.5		11207	2004.5
				5070	1251.5					15834	2350.5		1824	1986.5		39415	2222.5		1824	2390.5		11208	2004.5
				5071	1251.5					15835	2350.5		1825	1986.5		39416	2223.5		1825	2390.5		11209	2004.5
				5072	1251.5					15836	2350.5		1826	1986.5		39417	2223.5		1826	2390.5		11210	2004.5
				5073	1251.5					15837	2350.5		1827	1986.5		39418	2223.5		1827	2390.5		11211	2004.5
				5074	1251.5					15838	2350.5		1828	1986.5		39419	2223.5		1828	2390.5		11212	2004.5
				5075	1251.5					15839	2350.5		1829	1986.5		39420	2223.5		1829	2390.5		11213	2005.5
				5076	1251.5					15840	2350.5		1830	1986.5		39421	2223.5		1830	2390.5		11214	2005.5
				5077	1252.5					15841	2350.5		1831	1986.5		39422	2224.5		1831	2390.5		11215	2005.5
				5078	1252.5					15842	2350.5		1832	1986.5		39423	2224.5		1832	2390.5		11216	2005.5
				5079	1252.5					15843	2351.5		1833	1986.5		39424	2224.5		1833	2390.5		11217	2005.5
				5080	1252.5					15844	2351.5		1834	1986.5		39425	2224.5		1834	2390.5		11218	2005.5
				5081	1252.5					15845	2351.5		1835	1986.5		39426	2224.5		1835	2390.5		11219	2005.5
				5082	1252.5					15846	2351.5		1836	1986.5		39427	2224.5		1836	2390.5		11220	2005.5
				5083	1252.5					15847	2351.5		1837	1986.5		39428	2225.5		1837	2390.5		11221	2005.5
				5084	1253.5					15848	2351.5		1838	1986.5		39429	2225.5		1838	2390.5		11222	2006.5
				5085	1253.5					15849	2351.5		1839	1986.5		39430	2225.5		1839	2390.5		11223	2006.5
				5086	1253.5					15850	2351.5		1840	1986.5		39431	2225.5		1840	2390.5		11224	2006.5
				5087	1253.5					15851	2351.5		1841	1986.5		39432	2225.5		1841	2390.5		11225	2006.5
				5088	1253.5					15852	2351.5		1842	1986.5		39433	2226.5		1842	2390.5		11226	2006.5
				5089	1253.5					15853	2351.5		1843	1986.5		39434	2226.5		1843	2390.5		11227	2006.5
				5090	1253.5					15854	2351.5		1844	1986.5		39435	2226.5		1844	2390.5		11228	2006.5
				5091	1253.5					15855	2351.5		1845	1986.5		39436	2226.5		1845	2390.5		11229	2006.5
				5092	1254.5					15856	2351.5		1846	1986.5		39437	2226.5		1846	2390.5		11230	2006.5
				5093	1254.5					15857	2351.5		1847	1986.5		39438	2226.5		1847	2390.5		11231	2007.5
				5094	1254.5					15858	2351.5		1848	1986.5		39439	2227.5		1848	2390.5		11232	2007.5
				5095	1254.5					15859	2351.5		1849	1986.5		39440	2227.5		1849	2390.5		11233	2007.5
				5096	1254.5					15860	2351.5		1850	1986.5		39441	2227.5		1850	2390.5		11234	2007.5
				5097	1254.5					15861	2351.5		1851	1986.5		39442	2227.5		1851	2390.5		11235	2007.5
				5098	1254.5					15862	2351.5		1852	1986.5		39443	2227.5		1852	2390.5		11236	2007.5
				5099	1254.5					15863	2351.5		1853	1986.5		39444	2227.5		1853	2390.5		11237	2007.5
				5100	1255.5					15864	2351.5		1854	1986.5		39445	2228.5		1854	2390.5		11238	2007.5
				5101	1255.5					15865	2351.5		1855	1986.5		39446	2228.5		1855	2390.5		11239	2007.5
				5102	1255.5					15866	2351.5		1856	1986.5		39447	2228.5		1856	2390.5		11240	2008.5
				5103	1255.5					15867	2351.5		1857	1986.5		39448	2228.5		1857	2390.5		11241	2008.5
				5104	1255.5					15868	2351.5		1858	1986.5		39449	2228.5		1858	2390.5		11242	2008.5
				5105	1255.5					15869	2351.5		1859	1986.5		39450	2228.5		1859	2390.5		11243	2008.5
				5106	1255.5					15870	2351.5		1860	1986.5		39451	2229.5		1860	2390.5		11244	2008.5
				5107	1255.5					15871	2351.5		1861	1986.5		39452	2229.5		1861	2390.5		11245	2008.5
				5108	1256.5					15872	2351.5		1862	1986.5		39453	2229.5		1862	2390.5		11246	2008.5
				5109	1256.5					15873	2351.5		1863	1986.5		39454	2229.5		1863	2390.5		11247	2008.5
				5110	1256.5					15874	2351.5		1864	1986.5		39455	2229.5		1864	2390.5		11248	2008.5
				5111	1256.5					15875	2351.5		1865	1986.5		39456	2229.5		1865	2390.5		11249	2009.5
				5112	1256.5					15876	2351.5		1866	1986.5		39457	2230.5		1866	2390.5		11250	2009.5
				5113	1256.5					15877	2351.5		1867	1986.5		39458	2230.5		1867	2390.5		11251	2009.5
				5114	1256.5					15878	2351.5		1868	1986.5		39459	2230.5		1868	2390.5		11252	2009.5
				5115	1256.5					15879	2351.5		1869	1986.5		39460	2230.5		1869	2390.5		11253	2009.5
				5116	1257.5					15880	2351.5		1870	1986.5		39461	2230.5		1870	2390.5		11254	2009.5
				5117	1257.5					15881	2351.5		1871	1986.5		39462	2231.5		1871	2390.5		11255	2009.5
				5118	1257.5					15882	2351.5		1872	1986.5		39463	2231.5		1872	2390.5		11256	2009.5
				5119	1257.5					15883	2351.5		1873	1986.5		39464	2231.5		1873	2390.5		11257	2009.5
				5120	1257.5					15884	2351.5		1874	1986.5		39465	2231.5		1874	2390.5		11258	2010.5
				5121	1257.5					15885	2351.5		1875	1986.5		39466	2231.5		1875	2390.5		11259	2010.5
				5122	1257.5					15886	2351.5		1876	1986.5		39467	2231.5		1876	2390.5		11260	2010.5
				5123	1257.5					15887	2351.5		1877	1986.5		39468	2232.5		1877	2390.5		11261	2010.5
				5124	1258.5					15888	2351.5		1878	1986.5		39469	2232.5		1878	2390.5		11262	2010.5
				5125	1258.5					15889	2351.5		1879	1986.5		39470	2232.5		1879	2390.5		11263	2010.5
				5126	1258.5					15890	2351.5		1880	1986.5		39471	2232.5		1880	2390.5		11264	2010.5
				5127	1258.5					15891	2351.5		1881	1986.5		39472	2232.5		1881	2390.5		11265	2010.5
				5128	1258.5					15892	2352.5		1882	1986.5		39473	2233.5		1882	2390.5		11266	2010.5
				5129	1258.5					15893	2352.5		1883	1986.5		39474	2233.5		1883	2390.5		11267	2011.5
				5130	1258.5					15894	2352.5		1884	1986.5		39475	2233.5		1884	2390.5		11268	2011.5
				5131	1259.5					15895	2352.5		1885	1986.5		39476	2233.5		1885	2390.5		11269	2011.5
				5132	1259.5					15896	2352.5		1886	1986.5		39477	2233.5		1886	2390.5		11270	2011.5
				5133	1259.5					15897	2352.5		1887	1986.5		39478	2233.5		1887	2390.5		11271	2011.5
				5134	1259.5					15898	2352.5		1888	1986.5		39479	2234.5		1888	2390.5		11272	2011.5
				5135	1259.5					15899	2352.5		1889	1986.5		39480	2234.5		1889	2390.5		11273	2011.5
				5136	1259.5					15900	2352.5		1890	1986.5		39481	2234.5		1890	2390.5		11274	2011.5
				5137	1259.5					15901	2352.5		1891	1986.5		39482	2234.5		1891	2390.5		11275	2011.5
				5138	1259.5					15902	2352.5		1892	1986.5		39483	2234.5		1892	2390.5		11276	2012.5
				5139	1260.5					15903	2352.5		1893	1986.5		39484	2235.5		1893	2390.5		11277	2012.5
				5140	1260.5					15904	2352.5		1894	1986.5		39485	2235.5		1894	2390.5		11278	2012.5
				5141	1260.5					15905	2352.5		1895	1986.5		39486	2235.5		1895	2390.5		11279	2012.5
				5142	1260.5					15906	2352.5		1896	1986.5		39487	2235.5		1896	2390.5		11280	2012.5
				5143	1260.5					15907	2352.5		1897	1986.5		39488	2235.5		1897	2390.5		11281	2012.5
				5144	1260.5					15908	2352.5		1898	1986.5		39489	2235.5		1898	2390.5		11282	2012.5
				5145	1260.5					15909	2352.5		1899	1986.5		39490	2236.5		1899	2390.5		11283	2012.5
				5146	1260.5					15910	2352.5		1900	1986.5		39491	2236.5		1900	2390.5		11284	2012.5
				5147	1261.5					15911	2352.5		1901	1986.5		39492	2236.5		1901	2390.5		11285	2013.5
				5148	1261.5					15912	2352.5		1902	1986.5		39493	2236.5		1902	2390.5		11286	2013.5
				5149	1261.5					15913	2352.5		1903	1986.5		39494	2236.5		1903	2390.5		11287	2013.5
				5150	1261.5					15914	2352.5		1904	1986.5		39495	2237.5		1904	2390.5		11288	2013.5
				5151	1261.5					15915	2352.5		1905	1986.5		39496	2237.5		1905	2390.5		11289	2013.5
				5152	1261.5					15916	2352.5		1906	1986.5		39497	2237.5		1906	2390.5		11290	2013.5
				5153	1261.5					15917	2352.5		1907	1986.5		39498	2237.5		1907	2390.5		11291	2013.5
				5154	1261.5					15918	2352.5		1908	1986.5		39499	2237.5		1908	2390.5		11292	2013.5
				5155	1262.5					15919	2352.5		1909	1986.5		39500	2237.5		1909	2390.5		11293	2013.5
				5156	1262.5					15920	2352.5		1910	1986.5		39501	2238.5		1910	2390.5		11294	2014.5
				5157	1262.5					15921	2352.5		1911	1986.5		39502	2238.5		1911	2390.5		11295	2014.5
				5158	1262.5					15922	2352.5		1912	1986.5		39503	2238.5		1912	2390.5		11296	2014.5
				5159	1262.5					15923	2352.5		1913	1986.5		39504	2238.5		1913	2390.5		11297	2014.5
				5160	1262.5					15924	2352.5		1914	1986.5		39505	2238.5		1914	2390.5		11298	2014.5
				5161	1262.5					15925	2352.5		1915	1986.5		39506	2238.5		1915	2390.5		11299	2014.5
				5162	1263.5					15926	2352.5		1916	1986.5		39507	2239.5		1916	2390.5		11300	2014.5
				5163	1263.5					15927	2352.5		1917	1986.5		39508	2239.5		1917	2390.5		11301	2014.5
				5164	1263.5					15928	2352.5		1918	1986.5		39509	2239.5		1918	2390.5		11302	2014.5
				5165	1263.5					15929	2352.5		1919	1986.5		39510	2239.5		1919	2390.5		11303	2015.5
				5166	1263.5					15930	2352.5		1920	1986.5		39511	2239.5		1920	2390.5		11304	2015.5
				5167	1263.5					15931	2352.5		1921	1986.5		39512	2239.5		1921	2390.5		11305	2015.5
				5168	1263.5					15932	2352.5		1922	1986.5		39513	2240.5		1922	2390.5		11306	2015.5
				5169	1263.5					15933	2352.5		1923	1986.5		39514	2240.5		1923	2390.5		11307	2015.5
				5170	1264.5					15934	2352.5		1924	1986.5		39515	2240.5		1924	2390.5		11308	2015.5
				5171	1264.5					15935	2352.5		1925	1986.5		39516	2240.5		1925	2390.5		11309	2015.5
				5172	1264.5					15936	2352.5		1926	1986.5		39517	2241.5		1926	2390.5		11310	2015.5
				5173	1264.5					15937	2352.5		1927	1986.5		39518	2241.5		1927	2390.5		11311	2015.5
				5174	1264.5					15938	2352.5		1928	1986.5		39519	2241.5		1928	2390.5		11312	2016.5
				5175	1264.5					15939	2352.5		1929	1986.5		39520	2241.5		1929	2390.5		11313	2016.5
				5176	1264.5					15940	2352.5		1930	1986.5		39521	2241.5		1930	2390.5		11314	2016.5
				5177	1264.5					15941	2352.5		1931	1986.5		39522	2241.5		1931	2390.5		11315	2016.5
				5178	1265.5					15942	2353.5		1932	1986.5		39523	2242.5		1932	2390.5		11316	2016.5
				5179	1265.5					15943	2353.5		1933	1986.5		39524	2242.5		1933	2390.5		11317	2016.5
				5180	1265.5					15944	2353.5		1934	1986.5		39525	2242.5		1934	2390.5		11318	2016.5
				5181	1265.5					15945	2353.5		1935	1986.5		39526	2242.5		1935	2390.5		11319	2016.5
				5182	1265.5					15946	2353.5		1936	1986.5		39527	2242.5		1936	2390.5		11320	2017.5
				5183	1265.5					15947	2353.5		1937	1986.5		39528	2243.5		1937	2390.5		11321	2017.5
				5184	1265.5					15948	2353.5		1938	1986.5		39529	2243.5		1938	2390.5		11322	2017.5
				5185	1266.5					15949	2353.5		1939	1986.5		39530	2243.5		1939	2390.5		11323	2017.5
				5186	1266.5					15950	2353.5		1940	1986.5		39531	2243.5		1940	2390.5		11324	2017.5
				5187	1266.5					15951	2353.5		1941	1986.5		39532	2243.5		1941	2390.5		11325	2017.5
				5188	1266.5					15952	2353.5		1942	1986.5		39533	2243.5		1942	2390.5		11326	2017.5
				5189	1266.5					15953	2353.5		1943	1986.5		39534	2244.5		1943	2390.5		11327	2017.5
				5190	1266.5					15954	2353.5		1944	1986.5		39535	2244.5		1944	2390.5		11328	2017.5
				5191	1266.5					15955	2353.5		1945	1986.5		39536	2244.5		1945	2390.5		11329	2017.5
				5192	1266.5					15956	2353.5		1946	1986.5		39537	2244.5		1946	2390.5		11330	2018.5
				5193	1267.5					15957	2353.5		1947	1986.5		39538	2244.5		1947	2390.5		11331	2018.5
				5194	1267.5					15958	2353.5		1948	1986.5		39539	2245.5		1948	2390.5		11332	2018.5
				5195	1267.5					15959	2353.5		1949	1986.5		39540	2245.5		1949	2390.5		11333	2018.5
				5196	1267.5					15960	2353.5		1950	1986.5		39541	2245.5		1950	2390.5		11334	2018.5
				5197	1267.5					15961	2353.5		1951	1986.5		39542	2245.5		1951	2390.5		11335	2018.5
				5198	1267.5					15962	2353.5		1952	1986.5		39543	2245.5		1952	2390.5		11336	2018.5
				5199	1267.5					15963	2353.5		1953	1986.5		39544	2246.5		1953	2390.5		11337	2018.5
				5200	1268.5					15964	2353.5		1954	1986.5		39545	2246.5		1954	2390.5		11338	2019.5
				5201	1268.5					15965	2353.5		1955	1986.5		39546	2246.5		1955	2390.5		11339	2019.5
				5202	1268.5					15966	2353.5		1956	1986.5		39547	2246.5		1956	2390.5		11340	2019.5
				5203	1268.5					15967	2353.5		1957	1986.5		39548	2246.5		1957	2390.5		11341	2019.5
				5204	1268.5					15968	2353.5		1958	1986.5		39549	2247.5		1958	2390.5		11342	2019.5
				5205	1268.5					15969	2353.5		1959	1986.5		39550	2247.5		1959	2390.5		11343	2019.5
				5206	1268.5					15970	2353.5		1960	1986.5		39551	2247.5		1960	2390.5		11344	2019.5
				5207	1268.5					15971	2353.5		1961	1986.5		39552	2247.5		1961	2390.5		11345	2019.5
				5208	1269.5					15972	2353.5		1962	1986.5		39553	2247.5		1962	2390.5		11346	2019.5
				5209	1269.5					15973	2353.5		1963	1986.5		39554	2248.5		1963	2390.5		11347	2020.5
				5210	1269.5					15974	2353.5		1964	1986.5		39555	2248.5		1964	2390.5		11348	2020.5
				5211	1269.5					15975	2353.5		1965	1986.5		39556	2248.5		1965	2390.5		11349	2020.5
				5212	1269.5					15976	2353.5		1966	1986.5		39557	2248.5		1966	2390.5		11350	2020.5
				5213	1269.5					15977	2353.5		1967	1986.5		39558	2248.5		1967	2390.5		11351	2020.5
				5214	1269.5					15978	2353.5		1968	1986.5		39559	2249.5		1968	2390.5		11352	2020.5
				5215	1269.5					15979	2353.5		1969	1986.5		39560	2249.5		1969	2390.5		11353	2020.5
				5216	1270.5					15980	2353.5		1970	1986.5		39561	2249.5		1970	2390.5		11354	2020.5
				5217	1270.5					15981	2353.5		1971	1986.5		39562	2249.5		1971	2390.5		11355	2020.5
				5218	1270.5					15982	2353.5		1972	1986.5		39563	2249.5		1972	2390.5		11356	2021.5
				5219	1270.5					15983	2353.5		1973	1986.5		39564	2250.5		1973	2390.5		11357	2021.5
				5220	1270.5					15984	2353.5		1974	1986.5		39565	2250.5		1974	2390.5		11358	2021.5
				5221	1270.5					15985	2353.5		1975	1986.5		39566	2250.5		1975	2390.5		11359	2021.5
				5222	1270.5					15986	2353.5		1976	1986.5		39567	2250.5		1976	2390.5		11360	2021.5
				5223	1271.5					15987	2353.5		1977	1986.5		39568	2250.5		1977	2390.5		11361	2021.5
				5224	1271.5					15988	2353.5		1978	1986.5		39569	2250.5		1978	2390.5		11362	2021.5
				5225	1271.5					15989	2353.5		1979	1986.5		39570	2251.5		1979	2390.5		11363	2021.5
				5226	1271.5					15990	2353.5		1980	1986.5		39571	2251.5		1980	2390.5		11364	2021.5
				5227	1271.5					15991	2354.5		1981	1986.5		39572	2251.5		1981	2390.5		11365	2022.5
				5228	1271.5					15992	2354.5		1982	1986.5		39573	2251.5		1982	2390.5		11366	2022.5
				5229	1271.5					15993	2354.5		1983	1986.5		39574	2252.5		1983	2390.5		11367	2022.5
				5230	1271.5					15994	2354.5		1984	1986.5		39575	2252.5		1984	2390.5		11368	2022.5
				5231	1272.5					15995	2354.5		1985	1986.5		39576	2252.5		1985	2390.5		11369	2022.5
				5232	1272.5					15996	2354.5		1986	1986.5		39577	2252.5		1986	2390.5		11370	2022.5
				5233	1272.5					15997	2354.5		1987	1986.5		39578	2252.5		1987	2390.5		11371	2022.5
				5234	1272.5					15998	2354.5		1988	1986.5		39579	2253.5		1988	2390.5		11372	2022.5
				5235	1272.5					15999	2354.5		1989	1986.5		39580	2253.5		1989	2390.5		11373	2022.5
				5236	1272.5					16000	2354.5		1990	1986.5		39581	2253.5		1990	2390.5		11374	2023.5
				5237	1272.5					16001	2354.5		1991	1986.5		39582	2253.5		1991	2390.5		11375	2023.5
				5238	1272.5					16002	2354.5		1992	1986.5		39583	2253.5		1992	2390.5		11376	2023.5
				5239	1273.5					16003	2354.5		1993	1986.5		39584	2254.5		1993	2390.5		11377	2023.5
				5240	1273.5					16004	2354.5		1994	1986.5		39585	2254.5		1994	2390.5		11378	2023.5
				5241	1273.5					16005	2354.5		1995	1986.5		39586	2254.5		1995	2390.5		11379	2023.5
				5242	1273.5					16006	2354.5		1996	1986.5		39587	2254.5		1996	2390.5		11380	2023.5
				5243	1273.5					16007	2354.5		1997	1986.5		39587	2258.5		1997	2390.5		11381	2023.5
[truncated: 23,992 more rows]

## Sheet: Figure 3a
	Alpha-quartz						Coesite						Stishovite						PbO2-type						Rosiaite-type						Pyrite-type
	ACE			DFT			ACE			DFT			ACE			DFT			ACE			DFT			ACE			DFT			ACE			DFT
	Volume [Å^3/SiO2]	Delta Energy [meV/SiO2]		Volume [Å^3/SiO2]	Delta Energy [meV/SiO2]		Volume [Å^3/SiO2]	Delta Energy [meV/SiO2]		Volume [Å^3/SiO2]	Delta Energy [meV/SiO2]		Volume [Å^3/SiO2]	Delta Energy [meV/SiO2]		Volume [Å^3/SiO2]	Delta Energy [meV/SiO2]		Volume [Å^3/SiO2]	Delta Energy [meV/SiO2]		Volume [Å^3/SiO2]	Delta Energy [meV/SiO2]		Volume [Å^3/SiO2]	Delta Energy [meV/SiO2]		Volume [Å^3/SiO2]	Delta Energy [meV/SiO2]		Volume [Å^3/SiO2]	Delta Energy [meV/SiO2]		Volume [Å^3/SiO2]	Delta Energy [meV/SiO2]
	33.6583	51.5883		34.6628	29.3863		30.4518	176.121		31.6396	100.867		20.9478	656.043		21.5729	531.229		20.5668	873.749		21.1806	710.838		20.5979	1059.58		21.1537	965.714		19.6579	1862.12		20.2446	1732.56
	33.9077	44.3348		35.1989	18.2115		30.6773	158.411		32.1288	77.495		21.1029	618.197		21.9065	479.849		20.7192	833.14		21.5081	657.346		20.7505	1022.55		21.4808	913.449		19.8035	1821.11		20.5576	1678.75
	34.157	37.7775		35.7404	10.217		30.9029	142.199		32.6231	59.6986		21.2581	583.794		22.2436	441.051		20.8715	795.963		21.839	616.708		20.9031	988.823		21.8112	873.806		19.9491	1784.12		20.8739	1637.58
	34.4063	31.8664		36.2874	4.79917		31.1285	127.402		33.1224	47.076		21.4133	552.67		22.584	414.161		21.0239	762.1		22.1733	588.369		21.0556	958.272		22.1451	846.178		20.0947	1750.99		21.1934	1608.85
	34.6556	26.5554		36.84	1.3493		31.354	113.942		33.6268	40.0038		21.5685	524.671		22.9279	397.889		21.1762	731.434		22.511	571.726		21.2082	930.766		22.4823	829.995		20.2404	1721.58		21.5161	1591.98
	34.905	21.8029		37.3982	-0.00522333		31.5796	101.744		34.1363	37.4943		21.7236	499.648		23.2753	392.815		21.3286	703.854		22.852	566.198		21.3608	906.183		22.8229	824.691		20.386	1695.72		21.8421	1586.43
	35.1543	17.5745		37.9619	1.54722		31.8052	90.7365		34.6509	40.1272		21.8788	477.462		23.6262	397.643		21.4809	679.255		23.1965	571.214		21.5134	884.41		23.167	829.742		20.5316	1673.25		22.1714	1591.66
	35.4036	13.8495		38.5314	4.23023		32.0307	80.8532		35.1707	47.6921		22.034	457.984		23.9806	411.658		21.6332	657.534		23.5445	586.243		21.6659	865.335		23.5145	844.645		20.6772	1654		22.5039	1607.16
	35.6529	10.6111		39.1065	9.16473		32.2563	72.0337		35.6956	59.9338		22.1891	441.094		24.3385	434.185		21.7856	638.59		23.8959	610.788		21.8185	848.855		23.8655	868.916		20.8228	1637.79		22.8398	1632.42
	35.9022	7.84069		39.6872	15.579		32.4819	64.2259		36.2257	77.7992		22.3443	426.685		24.6999	464.569		21.9379	622.327		24.2507	644.584		21.9711	834.87		24.2199	902.099		20.9684	1624.44		23.179	1666.97
	36.1516	5.51974		40.2737	23.8551		32.7075	57.3909		36.7611	101.676		22.4995	414.656		25.065	502.211		22.0903	608.651		24.6091	686.811		22.1237	823.283		24.5778	943.754		21.114	1613.79		23.5216	1710.36
	36.4009	3.62979					32.933	51.5049					22.6546	404.919					22.2426	597.472					22.2762	814					21.2597	1605.65
	36.6502	2.1529					33.1586	46.5589					22.8098	397.39					22.395	588.7					22.4288	806.93					21.4053	1599.84
	36.8995	1.07191					33.3842	42.5551					22.965	391.998					22.5473	582.242					22.5814	801.986					21.5509	1596.2
	37.1488	0.370829					33.6097	39.5028					23.1201	388.672					22.6997	578.012					22.734	799.081					21.6965	1594.58
	37.3982	0.0352088					33.8353	37.4175					23.2753	387.35					22.852	575.925					22.8866	798.13					21.8421	1594.82
	37.6475	0.0525423					34.0609	36.3178					23.4305	387.972					23.0044	575.9					23.0391	799.054					21.9877	1596.8
	37.8968	0.412511					34.2864	36.2152					23.5856	390.482					23.1567	577.856					23.1917	801.773					22.1333	1600.41
	38.1461	1.1071					34.512	37.1119					23.7408	394.823					23.3091	581.716					23.3443	806.213					22.2789	1605.53
	38.3954	2.13068					34.7376	39.0021					23.896	400.941					23.4614	587.407					23.4969	812.301					22.4246	1612.08
	38.6448	3.47994					34.9631	41.8762					24.0512	408.776					23.6138	594.862					23.6494	819.966					22.5702	1619.97
	38.8941	5.15367					35.1887	45.7227					24.2063	418.255					23.7661	604.014					23.802	829.136					22.7158	1629.14
	39.1434	7.15259					35.4143	50.5335					24.3615	429.309					23.9185	614.803					23.9546	839.744					22.8614	1639.52
	39.3927	9.47953					35.6398	56.3085					24.5167	441.865					24.0708	627.168					24.1072	851.726					23.007	1651.06
	39.6421	12.1395					35.8654	63.055					24.6718	455.852					24.2231	641.055					24.2598	865.023					23.1526	1663.73
	39.8914	15.1398					36.091	70.7693					24.827	471.199					24.3755	656.409					24.4123	879.578					23.2982	1677.5
	40.1407	18.4918					36.3166	79.4604					24.9822	487.833					24.5278	673.18					24.5649	895.335					23.4439	1692.34
	40.39	22.21					36.5421	89.1451					25.1373	505.683					24.6802	691.316					24.7175	912.239					23.5895	1708.24
	40.6393	26.3104					36.7677	99.8387					25.2925	524.675					24.8325	710.771					24.8701	930.245					23.7351	1725.19
	40.8887	30.8068					36.9933	111.547					25.4477	544.731					24.9849	731.495					25.0226	949.305					23.8807	1743.19

## Sheet: Figure 3b
	Alpha-quartz			Coesite			Stishovite			PbO2-type			Pyrite			Rosiaite
	Pressure [GPa ]	Enthalpy [meV/SiO2]		Pressure [GPa ]	Enthalpy [meV/SiO2]		Pressure [GPa ]	Enthalpy [meV/SiO2]		Pressure [GPa ]	Enthalpy [meV/SiO2]		Pressure [GPa ]	Enthalpy [meV/SiO2]		Pressure [GPa ]	Enthalpy [meV/SiO2]
	0	-406.768		0	-357.044		0	0		0	194.868		0	1197.42
	0.150075	-393.732		0.150075	-347.062		0.150075	0		0.150075	194.576		0.150075	1196.21
	0.30015	-380.783		0.30015	-337.12		0.30015	0		0.30015	194.269		0.30015	1194.98
	0.450225	-367.9		0.450225	-327.197		0.450225	0		0.450225	193.975		0.450225	1193.76
	0.6003	-355.103		0.6003	-317.313		0.6003	0		0.6003	193.672		0.6003	1192.54
	0.750375	-342.371		0.750375	-307.449		0.750375	0		0.750375	193.377		0.750375	1191.32
	0.90045	-329.721		0.90045	-297.625		0.90045	0		0.90045	193.078		0.90045	1190.11
	1.05053	-317.137		1.05053	-287.822		1.05053	0		1.05053	192.781		1.05053	1188.89
	1.2006	-304.634		1.2006	-278.054		1.2006	0		1.2006	192.487		1.2006	1187.67
	1.35068	-292.198		1.35068	-268.309		1.35068	0		1.35068	192.188		1.35068	1186.46
	1.50075	-279.838		1.50075	-258.598		1.50075	0		1.50075	191.896		1.50075	1185.25
	1.65083	-267.548		1.65083	-248.913		1.65083	0		1.65083	191.598		1.65083	1184.05
	1.8009	-255.331		1.8009	-239.258		1.8009	0		1.8009	191.306		1.8009	1182.83
	1.95098	-243.183		1.95098	-229.63		1.95098	0		1.95098	191.01		1.95098	1181.63
	2.10105	-231.107		2.10105	-220.032		2.10105	0		2.10105	190.718		2.10105	1180.42
	2.25113	-219.102		2.25113	-210.463		2.25113	0		2.25113	190.425		2.25113	1179.21
	2.4012	-207.164		2.4012	-200.918		2.4012	0		2.4012	190.133		2.4012	1178.02
	2.55128	-195.3		2.55128	-191.406		2.55128	0		2.55128	189.843		2.55128	1176.81
	2.70135	-183.498		2.70135	-181.917		2.70135	0		2.70135	189.55		2.70135	1175.62
	2.85143	-171.774		2.85143	-172.462		2.85143	0		2.85143	189.26		2.85143	1174.41
	3.0015	-160.107		3.0015	-163.025		3.0015	0		3.0015	188.97		3.0015	1173.22
	3.15158	-148.519		3.15158	-153.627		3.15158	0		3.15158	188.678		3.15158	1172.02
	3.30165	-136.988		3.30165	-144.245		3.30165	0		3.30165	188.393		3.30165	1170.82
	3.45173	-125.532		3.45173	-134.898		3.45173	0		3.45173	188.1		3.45173	1169.63
	3.6018	-114.137		3.6018	-125.574		3.6018	0		3.6018	187.818		3.6018	1168.44
	3.75188	-102.811		3.75188	-116.28		3.75188	0		3.75188	187.526		3.75188	1167.25
	3.90195	-91.5508		3.90195	-107.01		3.90195	0		3.90195	187.246		3.90195	1166.06
	4.05203	-80.3557		4.05203	-97.769		4.05203	0		4.05203	186.953		4.05203	1164.87
	4.2021	-69.2273		4.2021	-88.5552		4.2021	0		4.2021	186.669		4.2021	1163.68
	4.35218	-58.161		4.35218	-79.3635		4.35218	0		4.35218	186.383		4.35218	1162.5
	4.50225	-47.1654		4.50225	-70.2067		4.50225	0		4.50225	186.094		4.50225	1161.31
	4.65233	-36.2243		4.65233	-61.065		4.65233	0		4.65233	185.816		4.65233	1160.13
	4.8024	-25.3586		4.8024	-51.9613		4.8024	0		4.8024	185.523		4.8024	1158.94
	4.95248	-14.5456		4.95248	-42.8726		4.95248	0		4.95248	185.251		4.95248	1157.77
	5.10255	-3.80355		5.10255	-33.8168		5.10255	0		5.10255	184.959		5.10255	1156.59
	5.25263	6.88071		5.25263	-24.7842		5.25263	0		5.25263	184.681		5.25263	1155.41
	5.4027	17.4986		5.4027	-15.7774		5.4027	0		5.4027	184.396		5.4027	1154.24
	5.55278	28.0536		5.55278	-6.79899		5.55278	0		5.55278	184.113		5.55278	1153.05
	5.70285	38.5501		5.70285	2.15832		5.70285	0		5.70285	183.836		5.70285	1151.88
	5.85293	48.9781		5.85293	11.0834		5.85293	0		5.85293	183.547		5.85293	1150.71
	6.003	59.3541		6.003	19.9919		6.003	0		6.003	183.277		6.003	1149.54
	6.15308	69.658		6.15308	28.8671		6.15308	0		6.15308	182.986		6.15308	1148.37
	6.30315	79.9102		6.30315	37.7239		6.30315	0		6.30315	182.713		6.30315	1147.2
	6.45323	90.0954		6.45323	46.5522		6.45323	0		6.45323	182.431		6.45323	1146.03
	6.6033	100.223		6.6033	55.355		6.6033	0		6.6033	182.151		6.6033	1144.86
	6.75338	110.29		6.75338	64.136		6.75338	0		6.75338	181.879		6.75338	1143.69
	6.90345	120.293		6.90345	72.8857		6.90345	0		6.90345	181.591		6.90345	1142.53
	7.05353	130.243		7.05353	81.6201		7.05353	0		7.05353	181.321		7.05353	1141.37
	7.2036	140.125		7.2036	90.3188		7.2036	0		7.2036	181.036		7.2036	1140.2
	7.35368	149.957		7.35368	99.0051		7.35368	0		7.35368	180.764		7.35368	1139.05
	7.50375	159.723		7.50375	107.658		7.50375	0		7.50375	180.488		7.50375	1137.88
	7.65383	169.432		7.65383	116.292		7.65383	0		7.65383	180.208		7.65383	1136.72
	7.8039	179.083		7.8039	124.9		7.8039	0		7.8039	179.938		7.8039	1135.57
	7.95398	188.671		7.95398	133.48		7.95398	0		7.95398	179.655		7.95398	1134.4
	8.10405	198.209		8.10405	142.044		8.10405	0		8.10405	179.385		8.10405	1133.25
	8.25413	207.679		8.25413	150.575		8.25413	0		8.25413	179.107		8.25413	1132.09
	8.4042	217.1		8.4042	159.091		8.4042	0		8.4042	178.833		8.4042	1130.94
	8.55428	226.458		8.55428	167.578		8.55428	0		8.55428	178.563		8.55428	1129.79
	8.70435	235.759		8.70435	176.041		8.70435	0		8.70435	178.284		8.70435	1128.63
	8.85443	245.006		8.85443	184.486		8.85443	0		8.85443	178.014		8.85443	1127.49
	9.0045	254.187		9.0045	192.896		9.0045	0		9.0045	177.736		9.0045	1126.33
	9.15458	263.323		9.15458	201.298		9.15458	0		9.15458	177.466		9.15458	1125.19
	9.30465	272.392		9.30465	209.664		9.30465	0		9.30465	177.196		9.30465	1124.04
	9.45473	281.41		9.45473	218.014		9.45473	0		9.45473	176.921		9.45473	1122.9
	9.6048	290.37		9.6048	226.339		9.6048	0		9.6048	176.651		9.6048	1121.75
	9.75488	299.269		9.75488	234.636		9.75488	0		9.75488	176.377		9.75488	1120.6
	9.90495	308.121		9.90495	242.92		9.90495	0		9.90495	176.107		9.90495	1119.46
	10.055	316.907		10.055	251.17		10.055	0		10.055	175.837		10.055	1118.32
	10.2051	325.645		10.2051	259.408		10.2051	0		10.2051	175.566		10.2051	1117.18
	10.3552	334.324		10.3552	267.616		10.3552	0		10.3552	175.296		10.3552	1116.04
	10.5053	342.945		10.5053	275.801		10.5053	0		10.5053	175.026		10.5053	1114.9
	10.6553	351.517		10.6553	283.971		10.6553	0		10.6553	174.756		10.6553	1113.77
	10.8054	360.024		10.8054	292.107		10.8054	0		10.8054	174.486		10.8054	1112.62
	10.9555	368.484		10.9555	300.233		10.9555	0		10.9555	174.219		10.9555	1111.49
	11.1056	376.885		11.1056	308.329		11.1056	0		11.1056	173.949		11.1056	1110.36
	11.2556	385.229		11.2556	316.402		11.2556	0		11.2556	173.683		11.2556	1109.22
	11.4057	393.524		11.4057	324.46		11.4057	0		11.4057	173.413		11.4057	1108.09
	11.5558	401.756		11.5558	332.485		11.5558	0		11.5558	173.143		11.5558	1106.95
	11.7059	409.942		11.7059	340.5		11.7059	0		11.7059	172.879		11.7059	1105.82
	11.8559	418.067		11.8559	348.486		11.8559	0		11.8559	172.609		11.8559	1104.7
	12.006	426.136		12.006	356.448		12.006	0		12.006	172.345		12.006	1103.56
	12.1561	434.158		12.1561	364.397		12.1561	0		12.1561	172.077		12.1561	1102.44
	12.3062	442.117		12.3062	372.313		12.3062	0		12.3062	171.807		12.3062	1101.31
	12.4562	450.029		12.4562	380.216		12.4562	0		12.4562	171.547		12.4562	1100.18
	12.6063	457.883		12.6063	388.097		12.6063	0		12.6063	171.277		12.6063	1099.06
	12.7564	465.679		12.7564	395.948		12.7564	0		12.7564	171.011		12.7564	1097.94
	12.9065	473.429		12.9065	403.789		12.9065	0		12.9065	170.748		12.9065	1096.81
	13.0565	481.118		13.0565	411.601		13.0565	0		13.0565	170.478		13.0565	1095.69
	13.2066	488.757		13.2066	419.394		13.2066	0		13.2066	170.222		13.2066	1094.57
	13.3567	496.342		13.3567	427.168		13.3567	0		13.3567	169.952		13.3567	1093.45
	13.5068	503.864		13.5068	434.913		13.5068	0		13.5068	169.682		13.5068	1092.32
	13.6568	511.346		13.6568	442.648		13.6568	0		13.6568	169.427		13.6568	1091.21
	13.8069	518.765		13.8069	450.355		13.8069	0		13.8069	169.157		13.8069	1090.09
	13.957	526.132		13.957	458.043		13.957	0		13.957	168.896		13.957	1088.97
	14.1071	533.448		14.1071	465.711		14.1071	0		14.1071	168.634		14.1071	1087.86
	14.2571	540.701		14.2571	473.351		14.2571	0		14.2571	168.364		14.2571	1086.74
	14.4072	547.911		14.4072	480.982		14.4072	0		14.4072	168.112		14.4072	1085.63
	14.5573	555.063		14.5573	488.586		14.5573	0		14.5573	167.842		14.5573	1084.52
	14.7074	562.155		14.7074	496.164		14.7074	0		14.7074	167.576		14.7074	1083.4
	14.8574	569.204		14.8574	503.734		14.8574	0		14.8574	167.323		14.8574	1082.3
	15.0075	576.19		15.0075	511.274		15.0075	0		15.0075	167.053		15.0075	1081.18
	15.1576	583.126		15.1576	518.796		15.1576	0		15.1576	166.795		15.1576	1080.07
	15.3077	590.01		15.3077	526.3		15.3077	0		15.3077	166.535		15.3077	1078.97
	15.4577	596.831		15.4577	533.777		15.4577	0		15.4577	166.265		15.4577	1077.85
	15.6078	603.608		15.6078	541.243		15.6078	0		15.6078	166.014		15.6078	1076.75
	15.7579	610.327		15.7579	548.683		15.7579	0		15.7579	165.749		15.7579	1075.64
	15.908	616.987		15.908	556.1		15.908	0		15.908	165.482		15.908	1074.54
	16.058	623.603		16.058	563.508		16.058	0		16.058	165.234		16.058	1073.43
	16.2081	630.155		16.2081	570.885		16.2081	0		16.2081	164.964		16.2081	1072.33
	16.3582	636.655		16.3582	578.245		16.3582	0		16.3582	164.705		16.3582	1071.23
	16.5083	643.105		16.5083	585.59		16.5083	0		16.5083	164.451		16.5083	1070.12
	16.6583	649.491		16.6583	592.907		16.6583	0		16.6583	164.181		16.6583	1069.02
	16.8084	655.832		16.8084	600.211		16.8084	0		16.8084	163.928		16.8084	1067.93
	16.9585	662.114		16.9585	607.493		16.9585	0		16.9585	163.67		16.9585	1066.82
	17.1086	668.333		17.1086	614.749		17.1086	0		17.1086	163.4		17.1086	1065.72
	17.2586	674.511		17.2586	622		17.2586	0		17.2586	163.153		17.2586	1064.63
	17.4087	680.626		17.4087	629.22		17.4087	0		17.4087	162.89		17.4087	1063.53
	17.5588	686.683		17.5588	636.42		17.5588	0		17.5588	162.626		17.5588	1062.43
	17.7089	692.692		17.7089	643.609		17.7089	0		17.7089	162.379		17.7089	1061.34
	17.8589	698.636		17.8589	650.772		17.8589	0		17.8589	162.112		17.8589	1060.24
	18.009	704.528		18.009	657.917		18.009	0		18.009	161.853		18.009	1059.15
	18.1591	710.367		18.1591	665.045		18.1591	0		18.1591	161.605		18.1591	1058.06
	18.3092	716.14		18.3092	672.147		18.3092	0		18.3092	161.335		18.3092	1056.96
	18.4592	721.865		18.4592	679.238		18.4592	0		18.4592	161.081		18.4592	1055.88
	18.6093	727.531		18.6093	686.31		18.6093	0		18.6093	160.83		18.6093	1054.79
	18.7594	733.132		18.7594	693.352		18.7594	0		18.7594	160.56		18.7594	1053.69
	18.9095	738.687		18.9095	700.388		18.9095	0		18.9095	160.311		18.9095	1052.61
	19.0595	744.178		19.0595	707.399		19.0595	0		19.0595	160.056		19.0595	1051.52
	19.2096	749.604		19.2096	714.387		19.2096	0		19.2096	159.789		19.2096	1050.42
	19.3597	754.984		19.3597	721.368		19.3597	0		19.3597	159.541		19.3597	1049.34
	19.5098	760.296		19.5098	728.322		19.5098	0		19.5098	159.284		19.5098	1048.26
	19.6598	765.547		19.6598	735.254		19.6598	0		19.6598	159.02		19.6598	1047.17
	19.8099	770.747		19.8099	742.177		19.8099	0		19.8099	158.772		19.8099	1046.09
	19.96	775.877		19.96	749.073		19.96	0		19.96	158.513		19.96	1045.01
	20.1101	780.948		20.1101	755.953		20.1101	0		20.1101	158.253		20.1101	1043.92
	20.2601	785.962		20.2601	762.82		20.2601	0		20.2601	158.005		20.2601	1042.84
	20.4102	790.905		20.4102	769.659		20.4102	0		20.4102	157.744		20.4102	1041.76
	20.5603	795.791		20.5603	776.484		20.5603	0		20.5603	157.486		20.5603	1040.68
	20.7104	800.615		20.7104	783.294		20.7104	0		20.7104	157.239		20.7104	1039.6
	20.8604	805.368		20.8604	790.078		20.8604	0		20.8604	156.976		20.8604	1038.52
	21.0105	810.061		21.0105	796.85		21.0105	0		21.0105	156.721		21.0105	1037.44
	21.1606	814.688		21.1606	803.606		21.1606	0		21.1606	156.473		21.1606	1036.36
	21.3107	819.241		21.3107	810.334		21.3107	0		21.3107	156.21		21.3107	1035.28
	21.4607	823.735		21.4607	817.052		21.4607	0		21.4607	155.956		21.4607	1034.22
	21.6108	828.158		21.6108	823.75		21.6108	0		21.6108	155.709		21.6108	1033.14
	21.7609	832.503		21.7609	830.424		21.7609	0		21.7609	155.444		21.7609	1032.06
	21.911	836.787		21.911	837.09		21.911	0		21.911	155.193		21.911	1030.99
	22.061	840.994		22.061	843.735		22.061	0		22.061	154.945		22.061	1029.91
	22.2111	845.12		22.2111	850.355		22.2111	0		22.2111	154.681		22.2111	1028.83
	22.3612	849.181		22.3612	856.968		22.3612	0		22.3612	154.43		22.3612	1027.77
	22.5113	853.159		22.5113	863.558		22.5113	0		22.5113	154.183		22.5113	1026.7
	22.6613	857.049		22.6613	870.122		22.6613	0		22.6613	153.918		22.6613	1025.62
	22.8114	860.869		22.8114	876.683		22.8114	0		22.8114	153.668		22.8114	1024.56
	22.9615	864.599		22.9615	883.22		22.9615	0		22.9615	153.421		22.9615	1023.49
	23.1116	868.232		23.1116	889.732		23.1116	0		23.1116	153.157		23.1116	1022.41
	23.2616	871.786		23.2616	896.24		23.2616	0		23.2616	152.908		23.2616	1021.35
	23.4117	875.237		23.4117	902.725		23.4117	0		23.4117	152.66		23.4117	1020.29
	23.5618	878.578		23.5618	909.185		23.5618	0		23.5618	152.397		23.5618	1019.21
	23.7119	881.824		23.7119	915.64		23.7119	0		23.7119	152.147		23.7119	1018.15
	23.8619	884.947		23.8619	922.071		23.8619	0		23.8619	151.9		23.8619	1017.1
	24.012	887.934		24.012	928.477		24.012	0		24.012	151.638		24.012	1016.02
	24.1621	890.789		24.1621	934.88		24.1621	0		24.1621	151.388		24.1621	1014.96
	24.3122	893.467		24.3122	941.26		24.3122	0		24.3122	151.141		24.3122	1013.9
	24.4622	895.907		24.4622	947.615		24.4622	0		24.4622	150.88		24.4622	1012.83
	24.6123	nan		24.6123	953.966		24.6123	0		24.6123	150.63		24.6123	1011.77
	24.7624	nan		24.7624	960.295		24.7624	0		24.7624	150.382		24.7624	1010.72
	24.9125	nan		24.9125	966.6		24.9125	0		24.9125	150.124		24.9125	1009.65
	25.0625	nan		25.0625	972.899		25.0625	0		25.0625	149.872		25.0625	1008.59
	25.2126	nan		25.2126	979.177		25.2126	0		25.2126	149.624		25.2126	1007.54
	25.3627	nan		25.3627	985.43		25.3627	0		25.3627	149.368		25.3627	1006.48
	25.5128	nan		25.5128	991.675		25.5128	0		25.5128	149.115		25.5128	1005.42
	25.6628	nan		25.6628	997.902		25.6628	0		25.6628	148.867		25.6628	1004.36
	25.8129	nan		25.8129	1004.11		25.8129	0		25.8129	148.614		25.8129	1003.3
	25.963	nan		25.963	1010.3		25.963	0		25.963	148.359		25.963	1002.25
	26.1131	nan		26.1131	1016.48		26.1131	0		26.1131	148.111		26.1131	1001.2
	26.2631	nan		26.2631	1022.63		26.2631	0		26.2631	147.861		26.2631	1000.14
	26.4132	nan		26.4132	1028.77		26.4132	0		26.4132	147.603		26.4132	999.092
	26.5633	nan		26.5633	1034.9		26.5633	0		26.5633	147.355		26.5633	998.035
	26.7134	nan		26.7134	1041.01		26.7134	0		26.7134	147.108		26.7134	996.977
	26.8634	nan		26.8634	1047.1		26.8634	0		26.8634	146.848		26.8634	995.929
	27.0135	nan		27.0135	1053.18		27.0135	0		27.0135	146.6		27.0135	994.882
	27.1636	nan		27.1636	1059.23		27.1636	0		27.1636	146.353		27.1636	993.824
	27.3137	nan		27.3137	1065.27		27.3137	0		27.3137	146.093		27.3137	992.772
	27.4637	nan		27.4637	1071.3		27.4637	0		27.4637	145.846		27.4637	991.735
	27.6138	nan		27.6138	1077.31		27.6138	0		27.6138	145.598		27.6138	990.678
	27.7639	nan		27.7639	1083.29		27.7639	0		27.7639	145.339		27.7639	989.622
	27.914	nan		27.914	1089.27		27.914	0		27.914	145.092		27.914	988.587
	28.064	nan		28.064	1095.23		28.064	0		28.064	144.844		28.064	987.538
	28.2141	nan		28.2141	1101.17		28.2141	0		28.2141	144.588		28.2141	986.481
	28.3642	nan		28.3642	1107.1		28.3642	0		28.3642	144.338		28.3642	985.443
	28.5143	nan		28.5143	1113.01		28.5143	0		28.5143	144.091		28.5143	984.406
	28.6643	nan		28.6643	1118.9		28.6643	0		28.6643	143.84		28.6643	983.348
	28.8144	nan		28.8144	1124.78		28.8144	0		28.8144	143.585		28.8144	982.306
	28.9645	nan		28.9645	1130.65		28.9645	0		28.9645	143.338		28.9645	981.271
	29.1146	nan		29.1146	1136.49		29.1146	0		29.1146	143.09		29.1146	980.223
	29.2646	nan		29.2646	1142.32		29.2646	0		29.2646	142.833		29.2646	979.175
	29.4147	nan		29.4147	1148.14		29.4147	0		29.4147	142.585		29.4147	978.14
	29.5648	nan		29.5648	1153.93		29.5648	0		29.5648	142.338		29.5648	977.104
	29.7149	nan		29.7149	1159.71		29.7149	0		29.7149	142.081		29.7149	976.051
	29.8649	nan		29.8649	1165.48		29.8649	0		29.8649	141.833		29.8649	975.016
	30.015	nan		30.015	1171.23		30.015	0		30.015	141.586		30.015	973.98
	30.1651	nan		30.1651	1176.96		30.1651	0		30.1651	141.331		30.1651	972.935
	30.3152	nan		30.3152	1182.68		30.3152	0		30.3152	141.081		30.3152	971.898
	30.4652	nan		30.4652	1188.39		30.4652	0		30.4652	140.834		30.4652	970.863
	30.6153	nan		30.6153	1194.07		30.6153	0		30.6153	140.586		30.6153	969.828
	30.7654	nan		30.7654	1199.74		30.7654	0		30.7654	140.33		30.7654	968.787
	30.9155	nan		30.9155	1205.4		30.9155	0		30.9155	140.082		30.9155	967.752
	31.0655	nan		31.0655	1211.04		31.0655	0		31.0655	139.835		31.0655	966.717
	31.2156	nan		31.2156	1216.66		31.2156	0		31.2156	139.579		31.2156	965.682
	31.3657	nan		31.3657	1222.27		31.3657	0		31.3657	139.331		31.3657	964.647
	31.5158	nan		31.5158	1227.86		31.5158	0		31.5158	139.084		31.5158	963.612
	31.6658	nan		31.6658	1233.43		31.6658	0		31.6658	138.828		31.6658	962.577
	31.8159	nan		31.8159	1239		31.8159	0		31.8159	138.58		31.8159	961.549
	31.966	nan		31.966	1244.55		31.966	0		31.966	138.333		31.966	960.514
	32.1161	nan		32.1161	1250.07		32.1161	0		32.1161	138.085		32.1161	959.479
	32.2661	nan		32.2661	1255.59		32.2661	0		32.2661	137.83		32.2661	958.458
	32.4162	nan		32.4162	1261.09		32.4162	0		32.4162	137.582		32.4162	957.423
	32.5663	nan		32.5663	1266.57		32.5663	0		32.5663	137.335		32.5663	956.388
	32.7164	nan		32.7164	1272.04		32.7164	0		32.7164	137.08		32.7164	955.359
	32.8664	nan		32.8664	1277.5		32.8664	0		32.8664	136.832		32.8664	954.339
	33.0165	nan		33.0165	1282.94		33.0165	0		33.0165	136.584		33.0165	953.304
	33.1666	nan		33.1666	1288.35		33.1666	0		33.1666	136.332		33.1666	952.268
	33.3167	nan		33.3167	1293.77		33.3167	0		33.3167	136.082		33.3167	951.253
	33.4667	nan		33.4667	1299.16		33.4667	0		33.4667	135.834		33.4667	950.226
	33.6168	nan		33.6168	1304.53		33.6168	0		33.6168	135.587		33.6168	949.191
	33.7669	nan		33.7669	1309.9		33.7669	0		33.7669	135.332		33.7669	948.166
	33.917	nan		33.917	1315.25		33.917	0		33.917	135.084		33.917	947.153
	34.067	nan		34.067	1320.58		34.067	0		34.067	134.837		34.067	946.12
	34.2171	nan		34.2171	1325.89		34.2171	0		34.2171	134.582		34.2171	945.085
	34.3672	nan		34.3672	1331.2		34.3672	0		34.3672	134.334		34.3672	944.072
	34.5173	nan		34.5173	1336.49		34.5173	0		34.5173	134.087		34.5173	943.056
	34.6673	nan		34.6673	1341.75		34.6673	0		34.6673	133.839		34.6673	942.021
	34.8174	nan		34.8174	1347.01		34.8174	0		34.8174	133.584		34.8174	940.998
	34.9675	nan		34.9675	1352.25		34.9675	0		34.9675	133.337		34.9675	939.985
	35.1176	nan		35.1176	1357.48		35.1176	0		35.1176	133.089		35.1176	938.964
	35.2676	nan		35.2676	1362.68		35.2676	0		35.2676	132.834		35.2676	937.93
	35.4177	nan		35.4177	1367.89		35.4177	0		35.4177	132.587		35.4177	936.917
	35.5678	nan		35.5678	1373.07		35.5678	0		35.5678	132.339		35.5678	935.905
	35.7179	nan		35.7179	1378.23		35.7179	0		35.7179	132.092		35.7179	934.878
	35.8679	nan		35.8679	1383.39		35.8679	0		35.8679	131.837		35.8679	933.856
	36.018	nan		36.018	1388.53		36.018	0		36.018	131.589		36.018	932.843
	36.1681	nan		36.1681	1393.65		36.1681	0		36.1681	131.342		36.1681	931.83
	36.3182	nan		36.3182	1398.75		36.3182	0		36.3182	131.087		36.3182	930.8
	36.4682	nan		36.4682	1403.85		36.4682	0		36.4682	130.839		36.4682	929.788
	36.6183	nan		36.6183	1408.93		36.6183	0		36.6183	130.592		36.6183	928.775
	36.7684	nan		36.7684	1413.99		36.7684	0		36.7684	130.344		36.7684	927.763
	36.9185	nan		36.9185	1419.04		36.9185	0		36.9185	130.089		36.9185	926.739
	37.0685	nan		37.0685	1424.08		37.0685	0		37.0685	129.841		37.0685	925.726
	37.2186	nan		37.2186	1429.1		37.2186	0		37.2186	129.594		37.2186	924.714
	37.3687	nan		37.3687	1434.1		37.3687	0		37.3687	129.341		37.3687	923.699
	37.5188	nan		37.5188	1439.1		37.5188	0		37.5188	129.091		37.5188	922.684
	37.6688	nan		37.6688	1444.08		37.6688	0		37.6688	128.844		37.6688	921.672
	37.8189	nan		37.8189	1449.03		37.8189	0		37.8189	128.596		37.8189	920.659
	37.969	nan		37.969	1453.98		37.969	0		37.969	128.341		37.969	919.649
	38.1191	nan		38.1191	1458.92		38.1191	0		38.1191	128.093		38.1191	918.636
	38.2691	nan		38.2691	1463.84		38.2691	0		38.2691	127.846		38.2691	917.623
	38.4192	nan		38.4192	1468.74		38.4192	0		38.4192	127.596		38.4192	916.611
	38.5693	nan		38.5693	1473.63		38.5693	0		38.5693	127.342		38.5693	915.607
	38.7194	nan		38.7194	1478.51		38.7194	0		38.7194	127.095		38.7194	914.594
	38.8694	nan		38.8694	1483.37		38.8694	0		38.8694	126.847		38.8694	913.581
	39.0195	nan		39.0195	1488.21		39.0195	0		39.0195	126.591		39.0195	912.57
	39.1696	nan		39.1696	1493.05		39.1696	0		39.1696	126.344		39.1696	911.572
	39.3197	nan		39.3197	1497.87		39.3197	0		39.3197	126.096		39.3197	910.559
	39.4697	nan		39.4697	1502.67		39.4697	0		39.4697	125.849		39.4697	909.546
	39.6198	nan		39.6198	1507.46		39.6198	0		39.6198	125.593		39.6198	908.543
	39.7699	nan		39.7699	1512.24		39.7699	0		39.7699	125.345		39.7699	907.543
	39.92	nan		39.92	1517		39.92	0		39.92	125.098		39.92	906.53
	40.07	nan		40.07	1521.74		40.07	0		40.07	124.847		40.07	905.518
	40.2201	nan		40.2201	1526.48		40.2201	0		40.2201	124.593		40.2201	904.521
	40.3702	nan		40.3702	1531.21		40.3702	0		40.3702	124.346		40.3702	903.521
	40.5203	nan		40.5203	1535.91		40.5203	0		40.5203	124.098		40.5203	902.508
	40.6703	nan		40.6703	1540.59		40.6703	0		40.6703	123.841		40.6703	901.496
	40.8204	nan		40.8204	1545.28		40.8204	0		40.8204	123.594		40.8204	900.506
	40.9705	nan		40.9705	1549.94		40.9705	0		40.9705	123.346		40.9705	899.506
	41.1206	nan		41.1206	1554.59		41.1206	0		41.1206	123.099		41.1206	898.493
	41.2706	nan		41.2706	1559.22		41.2706	0		41.2706	122.841		41.2706	897.487
	41.4207	nan		41.4207	1563.85		41.4207	0		41.4207	122.594		41.4207	896.497
	41.5708	nan		41.5708	1568.45		41.5708	0		41.5708	122.346		41.5708	895.497
	41.7209	nan		41.7209	1573.04		41.7209	0		41.7209	122.099		41.7209	894.485
	41.8709	nan		41.8709	1577.62		41.8709	0		41.8709	121.841		41.8709	893.484
	42.021	nan		42.021	1582.19		42.021	0		42.021	121.593		42.021	892.494
	42.1711	nan		42.1711	1586.74		42.1711	0		42.1711	121.346		42.1711	891.495
	42.3212	nan		42.3212	1591.27		42.3212	0		42.3212	121.093		42.3212	890.483
	42.4712	nan		42.4712	1595.8		42.4712	0		42.4712	120.84		42.4712	889.487
	42.6213	nan		42.6213	1600.31		42.6213	0		42.6213	120.592		42.6213	888.497
	42.7714	nan		42.7714	1604.81		42.7714	0		42.7714	120.345		42.7714	887.5
	42.9215	nan		42.9215	1609.28		42.9215	0		42.9215	120.087		42.9215	886.488
	43.0715	nan		43.0715	1613.76		43.0715	0		43.0715	119.838		43.0715	885.497
	43.2216	nan		43.2216	1618.22		43.2216	0		43.2216	119.591		43.2216	884.507
	43.3717	nan		43.3717	1622.66		43.3717	0		43.3717	119.343		43.3717	883.512
	43.5218	nan		43.5218	1627.08		43.5218	0		43.5218	119.084		43.5218	882.503
	43.6718	nan		43.6718	1631.5		43.6718	0		43.6718	118.836		43.6718	881.513
	43.8219	nan		43.8219	1635.9		43.8219	0		43.8219	118.588		43.8219	880.522
	43.972	nan		43.972	1640.28		43.972	0		43.972	118.341		43.972	879.531
	44.1221	nan		44.1221	1644.65		44.1221	0		44.1221	118.081		44.1221	878.525
	44.2721	nan		44.2721	1649.02		44.2721	0		44.2721	117.833		44.2721	877.535
	44.4222	nan		44.4222	1653.36		44.4222	0		44.4222	117.586		44.4222	876.545
	44.5723	nan		44.5723	1657.69		44.5723	0		44.5723	117.338		44.5723	875.554
	44.7224	nan		44.7224	1662.01		44.7224	0		44.7224	117.077		44.7224	874.553
	44.8724	nan		44.8724	1666.32		44.8724	0		44.8724	116.829		44.8724	873.563
	45.0225	nan		45.0225	1670.61		45.0225	0		45.0225	116.582		45.0225	872.573
	45.1726	nan		45.1726	1674.88		45.1726	0		45.1726	116.331		45.1726	871.583
	45.3227	nan		45.3227	1679.15		45.3227	0		45.3227	116.073		45.3227	870.588
	45.4727	nan		45.4727	1683.4		45.4727	0		45.4727	115.825		45.4727	869.598
	45.6228	nan		45.6228	1687.64		45.6228	0		45.6228	115.578		45.6228	868.608
	45.7729	nan		45.7729	1691.85		45.7729	0		45.7729	115.324		45.7729	867.618
	45.923	nan		45.923	1696.07		45.923	0		45.923	115.067		45.923	866.629
	46.073	nan		46.073	1700.27		46.073	0		46.073	114.82		46.073	865.639
	46.2231	nan		46.2231	1704.45		46.2231	0		46.2231	114.572		46.2231	864.649
	46.3732	nan		46.3732	1708.62		46.3732	0		46.3732	114.317		46.3732	863.659
	46.5233	nan		46.5233	1712.77		46.5233	0		46.5233	114.061		46.5233	862.677
	46.6733	nan		46.6733	1716.92		46.6733	0		46.6733	113.814		46.6733	861.687
	46.8234	nan		46.8234	1721.05		46.8234	0		46.8234	113.566		46.8234	860.696
	46.9735	nan		46.9735	1725.16		46.9735	0		46.9735	113.309		46.9735	859.706
	47.1236	nan		47.1236	1729.27		47.1236	0		47.1236	113.054		47.1236	858.731
	47.2736	nan		47.2736	1733.36		47.2736	0		47.2736	112.807		47.2736	857.741
	47.4237	nan		47.4237	1737.44		47.4237	0		47.4237	112.559		47.4237	856.751
	47.5738	nan		47.5738	1741.49		47.5738	0		47.5738	112.301		47.5738	855.76
	47.7239	nan		47.7239	1745.54		47.7239	0		47.7239	112.047		47.7239	854.786
	47.8739	nan		47.8739	1749.59		47.8739	0		47.8739	111.799		47.8739	853.801
	48.024	nan		48.024	1753.61		48.024	0		48.024	111.552		48.024	852.811
	48.1741	nan		48.1741	1757.61		48.1741	0		48.1741	111.293		48.1741	851.821
	48.3242	nan		48.3242	1761.61		48.3242	0		48.3242	111.038		48.3242	850.846
	48.4742	nan		48.4742	1765.6		48.4742	0		48.4742	110.79		48.4742	849.868
	48.6243	nan		48.6243	1769.57		48.6243	0		48.6243	110.543		48.6243	848.878
	48.7744	nan		48.7744	1773.52		48.7744	0		48.7744	110.284		48.7744	847.888
	48.9245	nan		48.9245	1777.47		48.9245	0		48.9245	110.028		48.9245	846.912
	49.0745	nan		49.0745	1781.4		49.0745	0		49.0745	109.78		49.0745	845.942
	49.2246	nan		49.2246	1785.32		49.2246	0		49.2246	109.533		49.2246	844.952
	49.3747	nan		49.3747	1789.22		49.3747	0		49.3747	109.275		49.3747	843.962
	49.5248	nan		49.5248	1793.11		49.5248	0		49.5248	109.017		49.5248	842.984
	49.6748	nan		49.6748	1796.99		49.6748	0		49.6748	108.769		49.6748	842.016
	49.8249	nan		49.8249	1800.86		49.8249	0		49.8249	108.522		49.8249	841.032
	49.975	nan		49.975	1804.71		49.975	0		49.975	108.265		49.975	840.042
	50.1251	nan		50.1251	1808.54		50.1251	0		50.1251	108.004		50.1251	839.062
	50.2751	nan		50.2751	1812.37		50.2751	0		50.2751	107.757		50.2751	838.094
	50.4252	nan		50.4252	1816.19		50.4252	0		50.4252	107.509		50.4252	837.119
	50.5753	nan		50.5753	1819.98		50.5753	0		50.5753	107.254		50.5753	836.129
	50.7254	nan		50.7254	1823.77		50.7254	0		50.7254	106.991		50.7254	835.146
	50.8754	nan		50.8754	1827.55		50.8754	0		50.8754	106.744		50.8754	834.178
	51.0255	nan		51.0255	1831.31		51.0255	0		51.0255	106.496		51.0255	833.21
	51.1756	nan		51.1756	1835.05		51.1756	0		51.1756	106.243		51.1756	832.222
	51.3257	nan		51.3257	1838.78		51.3257	0		51.3257	105.976		51.3257	831.236
	51.4757	nan		51.4757	1842.51		51.4757	0		51.4757	105.729		51.4757	830.268
	51.6258	nan		51.6258	1846.22		51.6258	0		51.6258	105.481		51.6258	829.301
	51.7759	nan		51.7759	1849.91		51.7759	0		51.7759	105.231		51.7759	828.322
	51.926	nan		51.926	1853.59		51.926	0		51.926	104.961		51.926	827.332
	52.076	nan		52.076	1857.27		52.076	0		52.076	104.713		52.076	826.364
	52.2261	nan		52.2261	1860.93		52.2261	0		52.2261	104.465		52.2261	825.397
	52.3762	nan		52.3762	1864.57		52.3762	0		52.3762	104.218		52.3762	824.429
	52.5263	nan		52.5263	1868.19		52.5263	0		52.5263	103.948		52.5263	823.439
	52.6763	nan		52.6763	1871.81		52.6763	0		52.6763	103.696		52.6763	822.467
	52.8264	nan		52.8264	1875.42		52.8264	0		52.8264	103.448		52.8264	821.499
	52.9765	nan		52.9765	1879.02		52.9765	0		52.9765	103.2		52.9765	820.531
	53.1266	nan		53.1266	1882.59		53.1266	0		53.1266	102.934		53.1266	819.553
	53.2766	nan		53.2766	1886.16		53.2766	0		53.2766	102.677		53.2766	818.575
	53.4267	nan		53.4267	1889.72		53.4267	0		53.4267	102.429		53.4267	817.607
	53.5768	nan		53.5768	1893.26		53.5768	0		53.5768	102.182		53.5768	816.64
	53.7269	nan		53.7269	1896.78		53.7269	0		53.7269	101.92		53.7269	815.672
	53.8769	nan		53.8769	1900.29		53.8769	0		53.8769	101.656		53.8769	814.69
	54.027	nan		54.027	1903.8		54.027	0		54.027	101.409		54.027	813.722
	54.1771	nan		54.1771	1907.29		54.1771	0		54.1771	101.161		54.1771	812.754
	54.3272	nan		54.3272	1910.76		54.3272	0		54.3272	100.904		54.3272	811.787
	54.4772	nan		54.4772	1914.22		54.4772	0		54.4772	100.635		54.4772	810.81
	54.6273	nan		54.6273	1917.68		54.6273	0		54.6273	100.387		54.6273	809.843
	54.7774	nan		54.7774	1921.12		54.7774	0		54.7774	100.14		54.7774	808.875
	54.9275	nan		54.9275	1924.55		54.9275	0		54.9275	99.888		54.9275	807.908
	55.0775	nan		55.0775	1927.95		55.0775	0		55.0775	99.6179		55.0775	806.94
	55.2276	nan		55.2276	1931.35		55.2276	0		55.2276	99.3638		55.2276	805.97
	55.3777	nan		55.3777	1934.75		55.3777	0		55.3777	99.1163		55.3777	805.002
	55.5278	nan		55.5278	1938.12		55.5278	0		55.5278	98.8687		55.5278	804.035
	55.6778	nan		55.6778	1941.48		55.6778	0		55.6778	98.6006		55.6778	803.067
	55.8279	nan		55.8279	1944.82		55.8279	0		55.8279	98.3388		55.8279	802.103
	55.978	nan		55.978	1948.17		55.978	0		55.978	98.0913		55.978	801.136
	56.1281	nan		56.1281	1951.49		56.1281	0		56.1281	97.8437		56.1281	800.168
	56.2781	nan		56.2781	1954.8		56.2781	0		56.2781	97.5821		56.2781	799.2
	56.4282	nan		56.4282	1958.09		56.4282	0		56.4282	97.3121		56.4282	798.233
	56.5783	nan		56.5783	1961.38		56.5783	0		56.5783	97.0646		56.5783	797.275
	56.7284	nan		56.7284	1964.66		56.7284	0		56.7284	96.817		56.7284	796.307
	56.8784	nan		56.8784	1967.92		56.8784	0		56.8784	96.5625		56.8784	795.34
	57.0285	nan		57.0285	1971.16		57.0285	0		57.0285	96.2924		57.0285	794.372
	57.1786	nan		57.1786	1974.4		57.1786	0		57.1786	96.0361		57.1786	793.418
	57.3287	nan		57.3287	1977.62		57.3287	0		57.3287	95.7886		57.3287	792.453
	57.4787	nan		57.4787	1980.83		57.4787	0		57.4787	95.541		57.4787	791.486
	57.6288	nan		57.6288	1984.03		57.6288	0		57.6288	95.2717		57.6288	790.518
	57.7789	nan		57.7789	1987.2		57.7789	0		57.7789	95.0058		57.7789	789.555
	57.929	nan		57.929	1990.38		57.929	0		57.929	94.7583		57.929	788.606
	58.079	nan		58.079	1993.54		58.079	0		58.079	94.5108		58.079	787.638
	58.2291	nan		58.2291	1996.69		58.2291	0		58.2291	94.2496		58.2291	786.67
	58.3792	nan		58.3792	1999.82		58.3792	0		58.3792	93.9796		58.3792	785.703
	58.5293	nan		58.5293	2002.94		58.5293	0		58.5293	93.7261		58.5293	784.752
	58.6793	nan		58.6793	2006.05		58.6793	0		58.6793	93.4786		58.6793	783.797
	58.8294	nan		58.8294	2009.15		58.8294	0		58.8294	93.2263		58.8294	782.829
	58.9795	nan		58.9795	2012.23		58.9795	0		58.9795	92.9563		58.9795	781.861
	59.1296	nan		59.1296	2015.29		59.1296	0		59.1296	92.6921		59.1296	780.9
	59.2796	nan		59.2796	2018.36		59.2796	0		59.2796	92.4445		59.2796	779.954
	59.4297	nan		59.4297	2021.4		59.4297	0		59.4297	92.197		59.4297	778.994
	59.5798	nan		59.5798	2024.43		59.5798	0		59.5798	91.9316		59.5798	778.026
	59.7299	nan		59.7299	2027.45		59.7299	0		59.7299	91.6615		59.7299	777.059
	59.8799	nan		59.8799	2030.46		59.8799	0		59.8799	91.4084		59.8799	776.108
	60.03	nan		60.03	2033.46		60.03	0		60.03	91.1609		60.03	775.163
	60.1801	nan		60.1801	2036.44		60.1801	0		60.1801	90.9055		60.1801	774.198
	60.3302	nan		60.3302	2039.4		60.3302	0		60.3302	90.6355		60.3302	773.23
	60.4802	nan		60.4802	2042.36		60.4802	0		60.4802	90.3703		60.4802	772.268
	60.6303	nan		60.6303	2045.31		60.6303	0		60.6303	90.1228		60.6303	771.322
	60.7804	nan		60.7804	2048.24		60.7804	0		60.7804	89.8752		60.7804	770.376
	60.9305	nan		60.9305	2051.16		60.9305	0		60.9305	89.6079		60.9305	769.408
	61.0805	nan		61.0805	2054.06		61.0805	0		61.0805	89.3379		61.0805	768.441
	61.2306	nan		61.2306	2056.95		61.2306	0		61.2306	89.0825		61.2306	767.488
	61.3807	nan		61.3807	2059.84		61.3807	0		61.3807	88.835		61.3807	766.543
	61.5308	nan		61.5308	2062.71		61.5308	0		61.5308	88.5788		61.5308	765.593
	61.6808	nan		61.6808	2065.56		61.6808	0		61.6808	88.3088		61.6808	764.625
	61.8309	nan		61.8309	2068.4		61.8309	0		61.8309	88.0401		61.8309	763.659
	61.981	nan		61.981	2071.24		61.981	0		61.981	87.7926		61.981	762.714
	62.1311	nan		62.1311	2074.06		62.1311	0		62.1311	87.545		62.1311	761.769
	62.2811	nan		62.2811	2076.86		62.2811	0		62.2811	87.2781		62.2811	760.816
	62.4312	nan		62.4312	2079.65		62.4312	0		62.4312	87.0081		62.4312	759.848
	62.5813	nan		62.5813	2082.43		62.5813	0		62.5813	86.7479		62.5813	758.891
	62.7314	nan		62.7314	2085.2		62.7314	0		62.7314	86.5004		62.7314	757.946
	62.8814	nan		62.8814	2087.96		62.8814	0		62.8814	86.2458		62.8814	757
	63.0315	nan		63.0315	2090.7		63.0315	0		63.0315	85.9758		63.0315	756.046
	63.1816	nan		63.1816	2093.43		63.1816	0		63.1816	85.7058		63.1816	755.078
	63.3317	nan		63.3317	2096.15		63.3317	0		63.3317	85.4534		63.3317	754.128
	63.4817	nan		63.4817	2098.86		63.4817	0		63.4817	85.2058		63.4817	753.183
	63.6318	nan		63.6318	2101.55		63.6318	0		63.6318	84.9418		63.6318	752.238
	63.7819	nan		63.7819	2104.23		63.7819	0		63.7819	84.6718		63.7819	751.283
	63.932	nan		63.932	2106.89		63.932	0		63.932	84.404		63.932	750.317
	64.082	nan		64.082	2109.55		64.082	0		64.082	84.1565		64.082	749.372
	64.2321	nan		64.2321	2112.2		64.2321	0		64.2321	83.906		64.2321	748.427
	64.3822	nan		64.3822	2114.83		64.3822	0		64.3822	83.636		64.3822	747.482
	64.5323	nan		64.5323	2117.44		64.5323	0		64.5323	83.366		64.5323	746.526
	64.6823	nan		64.6823	2120.04		64.6823	0		64.6823	83.1047		64.6823	745.567
	64.8324	nan		64.8324	2122.64		64.8324	0		64.8324	82.8572		64.8324	744.622
	64.9825	nan		64.9825	2125.22		64.9825	0		64.9825	82.5984		64.9825	743.677
	65.1326	nan		65.1326	2127.78		65.1326	0		65.1326	82.3284		65.1326	742.732
	65.2826	nan		65.2826	2130.33		65.2826	0		65.2826	82.0583		65.2826	741.776
	65.4327	nan		65.4327	2132.87		65.4327	0		65.4327	81.8029		65.4327	740.823
	65.5828	nan		65.5828	2135.41		65.5828	0		65.5828	81.5554		65.5828	739.877
	65.7329	nan		65.7329	2137.93		65.7329	0		65.7329	81.2889		65.7329	738.932
	65.8829	nan		65.8829	2140.43		65.8829	0		65.8829	81.0189		65.8829	737.987
	66.033	nan		66.033	2142.91		66.033	0		66.033	80.7488		66.033	737.032
	66.1831	nan		66.1831	2145.39		66.1831	0		66.1831	80.4985		66.1831	736.084
	66.3332	nan		66.3332	2147.87		66.3332	0		66.3332	80.2475		66.3332	735.139
	66.4832	nan		66.4832	2150.32		66.4832	0		66.4832	79.9775		66.4832	734.194
	66.6333	nan		66.6333	2152.75		66.6333	0		66.6333	79.7074		66.6333	733.249
	66.7834	nan		66.7834	2155.17		66.7834	0		66.7834	79.4391		66.7834	732.297
	66.9335	nan		66.9335	2157.6		66.9335	0		66.9335	79.1915		66.9335	731.352
	67.0835	nan		67.0835	2160.01		67.0835	0		67.0835	78.9341		67.0835	730.407
	67.2336	nan		67.2336	2162.39		67.2336	0		67.2336	78.664		67.2336	729.462
	67.3837	nan		67.3837	2164.76		67.3837	0		67.3837	78.394		67.3837	728.517
	67.5338	nan		67.5338	2167.12		67.5338	0		67.5338	78.1294		67.5338	727.571
	67.6838	nan		67.6838	2169.49		67.6838	0		67.6838	77.8818		67.6838	726.626
	67.8339	nan		67.8339	2171.83		67.8339	0		67.8339	77.6185		67.8339	725.681
	67.984	nan		67.984	2174.15		67.984	0		67.984	77.3485		67.984	724.735
	68.1341	nan		68.1341	2176.46		68.1341	0		68.1341	77.0785		68.1341	723.79
	68.2841	nan		68.2841	2178.76		68.2841	0		68.2841	76.8169		68.2841	722.851
	68.4342	nan		68.4342	2181.06		68.4342	0		68.4342	76.5694		68.4342	721.906
	68.5843	nan		68.5843	2183.33		68.5843	0		68.5843	76.3009		68.5843	720.96
	68.7344	nan		68.7344	2185.59		68.7344	0		68.7344	76.0308		68.7344	720.015
	68.8844	nan		68.8844	2187.84		68.8844	0		68.8844	75.7608		68.8844	719.07
	69.0345	nan		69.0345	2190.08		69.0345	0		69.0345	75.5016		69.0345	718.136
	69.1846	nan		69.1846	2192.31		69.1846	0		69.1846	75.2511		69.1846	717.192
	69.3347	nan		69.3347	2194.52		69.3347	0		69.3347	74.981		69.3347	716.246
	69.4847	nan		69.4847	2196.72		69.4847	0		69.4847	74.711		69.4847	715.301
	69.6348	nan		69.6348	2198.9		69.6348	0		69.6348	74.441		69.6348	714.356
	69.7849	nan		69.7849	2201.07		69.7849	0		69.7849	74.1834		69.7849	713.423
	69.935	nan		69.935	2203.24		69.935	0		69.935	73.9289		69.935	712.484
	70.085	nan		70.085	2205.39		70.085	0		70.085	73.6589		70.085	711.539
	70.2351	nan		70.2351	2207.53		70.2351	0		70.2351	73.3889		70.2351	710.593
	70.3852	nan		70.3852	2209.64		70.3852	0		70.3852	73.1188		70.3852	709.648
	70.5353	nan		70.5353	2211.75		70.5353	0		70.5353	72.8622		70.5353	708.717
	70.6853	nan		70.6853	2213.85		70.6853	0		70.6853	72.6045		70.6853	707.782
	70.8354	nan		70.8354	2215.94		70.8354	0		70.8354	72.3344		70.8354	706.837
	70.9855	nan		70.9855	2218.01		70.9855	0		70.9855	72.0644		70.9855	705.892
	71.1356	nan		71.1356	2220.06		71.1356	0		71.1356	71.7944		71.1356	704.947
	71.2856	nan		71.2856	2222.11		71.2856	0		71.2856	71.5379		71.2856	704.015
	71.4357	nan		71.4357	2224.15		71.4357	0		71.4357	71.2776		71.4357	703.087
	71.5858	nan		71.5858	2226.17		71.5858	0		71.5858	71.0076		71.5858	702.141
	71.7359	nan		71.7359	2228.17		71.7359	0		71.7359	70.7376		71.7359	701.196
	71.8859	nan		71.8859	2230.16		71.8859	0		71.8859	70.4675		71.8859	700.251
	72.036	nan		72.036	2232.14		72.036	0		72.036	70.2106		72.036	699.319
	72.1861	nan		72.1861	2234.12		72.1861	0		72.1861	69.9483		72.1861	698.396
	72.3362	nan		72.3362	2236.07		72.3362	0		72.3362	69.6783		72.3362	697.452
	72.4862	nan		72.4862	2238.01		72.4862	0		72.4862	69.4082		72.4862	696.507
	72.6363	nan		72.6363	2239.93		72.6363	0		72.6363	69.1382		72.6363	695.562
	72.7864	nan		72.7864	2241.85		72.7864	0		72.7864	68.88		72.7864	694.629
	72.9365	nan		72.9365	2243.76		72.9365	0		72.9365	68.6164		72.9365	693.706
	73.0865	nan		73.0865	2245.65		73.0865	0		73.0865	68.3464		73.0865	692.769
	73.2366	nan		73.2366	2247.53		73.2366	0		73.2366	68.0764		73.2366	691.824
	73.3867	nan		73.3867	2249.38		73.3867	0		73.3867	67.8063		73.3867	690.879
	73.5368	nan		73.5368	2251.23		73.5368	0		73.5368	67.5462		73.5368	689.944
	73.6868	nan		73.6868	2253.08		73.6868	0		73.6868	67.282		73.6868	689.021
	73.8369	nan		73.8369	2254.91		73.8369	0		73.8369	67.0119		73.8369	688.093
	73.987	nan		73.987	2256.71		73.987	0		73.987	66.7419		73.987	687.147
	74.1371	nan		74.1371	2258.51		74.1371	0		74.1371	66.4719		74.1371	686.202
	74.2871	nan		74.2871	2260.29		74.2871	0		74.2871	66.209		74.2871	685.264
	74.4372	nan		74.4372	2262.07		74.4372	0		74.4372	65.9448		74.4372	684.342
	74.5873	nan		74.5873	2263.83		74.5873	0		74.5873	65.6748		74.5873	683.419
	74.7374	nan		74.7374	2265.57		74.7374	0		74.7374	65.4048		74.7374	682.477
	74.8874	nan		74.8874	2267.3		74.8874	0		74.8874	65.1347		74.8874	681.532
	75.0375	nan		75.0375	2269.02		75.0375	0		75.0375	64.8684		75.0375	680.591
	75.1876	nan		75.1876	2270.73		75.1876	0		75.1876	64.605		75.1876	679.668
	75.3377	nan		75.3377	2272.42		75.3377	0		75.3377	64.3349		75.3377	678.745
	75.4877	nan		75.4877	2274.1		75.4877	0		75.4877	64.0649		75.4877	677.813
	75.6378	nan		75.6378	2275.76		75.6378	0		75.6378	63.7949		75.6378	676.868
	75.7879	nan		75.7879	2277.41		75.7879	0		75.7879	63.5248		75.7879	675.923
	75.938	nan		75.938	2279.05		75.938	0		75.938	63.2623		75.938	675
	76.088	nan		76.088	2280.68		76.088	0		76.088	62.9922		76.088	674.077
	76.2381	nan		76.2381	2282.3		76.2381	0		76.2381	62.7222		76.2381	673.155
	76.3882	nan		76.3882	2283.89		76.3882	0		76.3882	62.4522		76.3882	672.21
	76.5383	nan		76.5383	2285.47		76.5383	0		76.5383	62.1821		76.5383	671.265
	76.6883	nan		76.6883	2287.04		76.6883	0		76.6883	61.9167		76.6883	670.337
	76.8384	nan		76.8384	2288.61		76.8384	0		76.8384	61.6466		76.8384	669.415
	76.9885	nan		76.9885	2290.15		76.9885	0		76.9885	61.3766		76.9885	668.492
	77.1386	nan		77.1386	2291.68		77.1386	0		77.1386	61.1066		77.1386	667.559
	77.2886	nan		77.2886	2293.19		77.2886	0		77.2886	60.8365		77.2886	666.614
	77.4387	nan		77.4387	2294.69		77.4387	0		77.4387	60.5681		77.4387	665.68
	77.5888	nan		77.5888	2296.19		77.5888	0		77.5888	60.2981		77.5888	664.758
	77.7389	nan		77.7389	2297.67		77.7389	0		77.7389	60.0281		77.7389	663.835
	77.8889	nan		77.8889	2299.13		77.8889	0		77.8889	59.758		77.8889	662.912
	78.039	nan		78.039	2300.57		78.039	0		78.039	59.488		78.039	661.969
	78.1891	nan		78.1891	2302		78.1891	0		78.1891	59.2165		78.1891	661.029
	78.3392	nan		78.3392	2303.43		78.3392	0		78.3392	58.9465		78.3392	660.107
	78.4892	nan		78.4892	2304.84		78.4892	0		78.4892	58.6765		78.4892	659.184
	78.6393	nan		78.6393	2306.24		78.6393	0		78.6393	58.4064		78.6393	658.261
	78.7894	nan		78.7894	2307.61		78.7894	0		78.7894	58.1364		78.7894	657.331
	78.9395	nan		78.9395	2308.96		78.9395	0		78.9395	57.8642		78.9395	656.386
	79.0895	nan		79.0895	2310.32		79.0895	0		79.0895	57.5918		79.0895	655.461
	79.2396	nan		79.2396	2311.67		79.2396	0		79.2396	57.3218		79.2396	654.538
	79.3897	nan		79.3897	2312.99		79.3897	0		79.3897	57.0517		79.3897	653.616
	79.5398	nan		79.5398	2314.3		79.5398	0		79.5398	56.7817		79.5398	652.693
	79.6898	nan		79.6898	2315.58		79.6898	0		79.6898	56.5117		79.6898	651.754
	79.8399	nan		79.8399	2316.86		79.8399	0		79.8399	56.2339		79.8399	650.821
	79.99	nan		79.99	2318.14		79.99	0		79.99	55.9639		79.99	649.899
	80.1401	nan		80.1401	2319.39		80.1401	0		80.1401	55.6938		80.1401	648.976
	80.2901	nan		80.2901	2320.63		80.2901	0		80.2901	55.4238		80.2901	648.053
	80.4402	nan		80.4402	2321.85		80.4402	0		80.4402	55.1538		80.4402	647.129
	80.5903	nan		80.5903	2323.05		80.5903	0		80.5903	54.8728		80.5903	646.187
	80.7404	nan		80.7404	2324.25		80.7404	0		80.7404	54.6027		80.7404	645.265
	80.8904	nan		80.8904	2325.44		80.8904	0		80.8904	54.3327		80.8904	644.342
	81.0405	nan		81.0405	2326.6		81.0405	0		81.0405	54.0627		81.0405	643.42
	81.1906	nan		81.1906	2327.75		81.1906	0		81.1906	53.7926		81.1906	642.497
	81.3407	nan		81.3407	2328.88		81.3407	0		81.3407	53.5145		81.3407	641.565
	81.4907	nan		81.4907	2330		81.4907	0		81.4907	53.2383		81.4907	640.637
	81.6408	nan		81.6408	2331.12		81.6408	0		81.6408	52.9682		81.6408	639.714
	81.7909	nan		81.7909	2332.21		81.7909	0		81.7909	52.6982		81.7909	638.791
	81.941	nan		81.941	2333.29		81.941	0		81.941	52.4281		81.941	637.869
	82.091	nan		82.091	2334.34		82.091	0		82.091	52.157		82.091	636.946
	82.2411	nan		82.2411	2335.39		82.2411	0		82.2411	51.8704		82.2411	636.014
	82.3912	nan		82.3912	2336.43		82.3912	0		82.3912	51.6003		82.3912	635.092
	82.5413	nan		82.5413	2337.45		82.5413	0		82.5413	51.3303		82.5413	634.169
	82.6913	nan		82.6913	2338.45		82.6913	0		82.6913	51.0603		82.6913	633.246
	82.8414	nan		82.8414	2339.43		82.8414	0		82.8414	50.7902		82.8414	632.324
	82.9915	nan		82.9915	2340.4		82.9915	0		82.9915	50.5042		82.9915	631.401
	83.1416	nan		83.1416	2341.36		83.1416	0		83.1416	50.2289		83.1416	630.475
	83.2916	nan		83.2916	2342.31		83.2916	0		83.2916	49.9589		83.2916	629.552
	83.4417	nan		83.4417	2343.24		83.4417	0		83.4417	49.6889		83.4417	628.63
	83.5918	nan		83.5918	2344.14		83.5918	0		83.5918	49.4188		83.5918	627.707
	83.7419	nan		83.7419	2345.03		83.7419	0		83.7419	49.1412		83.7419	626.785
	83.8919	nan		83.8919	2345.91		83.8919	0		83.8919	48.854		83.8919	625.864
	84.042	nan		84.042	2346.78		84.042	0		84.042	48.5839		84.042	624.942
	84.1921	nan		84.1921	2347.64		84.1921	0		84.1921	48.3139		84.1921	624.019
	84.3422	nan		84.3422	2348.47		84.3422	0		84.3422	48.0439		84.3422	623.097
	84.4922	nan		84.4922	2349.28		84.4922	0		84.4922	47.7738		84.4922	622.174
	84.6423	nan		84.6423	2350.07		84.6423	0		84.6423	47.4828		84.6423	621.251
	84.7924	nan		84.7924	2350.86		84.7924	0		84.7924	47.2053		84.7924	620.337
	84.9425	nan		84.9425	2351.64		84.9425	0		84.9425	46.9353		84.9425	619.414
	85.0925	nan		85.0925	2352.39		85.0925	0		85.0925	46.6652		85.0925	618.492
	85.2426	nan		85.2426	2353.13		85.2426	0		85.2426	46.3952		85.2426	617.569
	85.3927	nan		85.3927	2353.84		85.3927	0		85.3927	46.114		85.3927	616.647
	85.5428	nan		85.5428	2354.54		85.5428	0		85.5428	45.8229		85.5428	615.725
	85.6928	nan		85.6928	2355.24		85.6928	0		85.6928	45.5529		85.6928	614.816
	85.8429	nan		85.8429	2355.91		85.8429	0		85.8429	45.2829		85.8429	613.893
	85.993	nan		85.993	2356.56		85.993	0		85.993	45.0128		85.993	612.97
	86.1431	nan		86.1431	2357.2		86.1431	0		86.1431	44.7422		86.1431	612.048
	86.2931	nan		86.2931	2357.81		86.2931	0		86.2931	44.4497		86.2931	611.125
	86.4432	nan		86.4432	2358.41		86.4432	0		86.4432	44.1667		86.4432	610.212
	86.5933	nan		86.5933	2359		86.5933	0		86.5933	43.8967		86.5933	609.3
	86.7434	nan		86.7434	2359.58		86.7434	0		86.7434	43.6267		86.7434	608.377
	86.8934	nan		86.8934	2360.13		86.8934	0		86.8934	43.3566		86.8934	607.455
	87.0435	nan		87.0435	2360.66		87.0435	0		87.0435	43.0748		87.0435	606.532
	87.1936	nan		87.1936	2361.16		87.1936	0		87.1936	42.7823		87.1936	605.61
	87.3437	nan		87.3437	2361.67		87.3437	0		87.3437	42.5066		87.3437	604.704
	87.4937	nan		87.4937	2362.15		87.4937	0		87.4937	42.2366		87.4937	603.791
	87.6438	nan		87.6438	2362.62		87.6438	0		87.6438	41.9665		87.6438	602.868
	87.7939	nan		87.7939	2363.06		87.7939	0		87.7939	41.6965		87.7939	601.945
	87.944	nan		87.944	2363.48		87.944	0		87.944	41.4043		87.944	601.023
	88.094	nan		88.094	2363.88		88.094	0		88.094	41.1126		88.094	600.101
	88.2441	nan		88.2441	2364.28		88.2441	0		88.2441	40.8425		88.2441	599.201
	88.3942	nan		88.3942	2364.66		88.3942	0		88.3942	40.5725		88.3942	598.287
	88.5443	nan		88.5443	2365.01		88.5443	0		88.5443	40.3024		88.5443	597.364
	88.6943	nan		88.6943	2365.34		88.6943	0		88.6943	40.023		88.6943	596.442
	88.8444	nan		88.8444	2365.64		88.8444	0		88.8444	39.7305		88.8444	595.519
	88.9945	nan		88.9945	2365.93		88.9945	0		88.9945	39.4444		88.9945	594.603
	89.1446	nan		89.1446	2366.22		89.1446	0		89.1446	39.1744		89.1446	593.703
	89.2946	nan		89.2946	2366.48		89.2946	0		89.2946	38.9043		89.2946	592.79
	89.4447	nan		89.4447	2366.71		89.4447	0		89.4447	38.6343		89.4447	591.867
	89.5948	nan		89.5948	2366.92		89.5948	0		89.5948	38.3459		89.5948	590.944
	89.7449	nan		89.7449	2367.11		89.7449	0		89.7449	38.0534		89.7449	590.022
	89.8949	nan		89.8949	2367.28		89.8949	0		89.8949	37.7721		89.8949	589.11
	90.045	nan		90.045	2367.44		90.045	0		90.045	37.502		90.045	588.21
	90.1951	nan		90.1951	2367.58		90.1951	0		90.1951	37.232		90.1951	587.298
	90.3452	nan		90.3452	2367.68		90.3452	0		90.3452	36.958		90.3452	586.375
	90.4952	nan		90.4952	2367.77		90.4952	0		90.4952	36.6655		90.4952	585.453
	90.6453	nan		90.6453	2367.82		90.6453	0		90.6453	36.3729		90.6453	584.53
	90.7954	nan		90.7954	2367.87		90.7954	0		90.7954	36.0955		90.7954	583.623
	90.9455	nan		90.9455	2367.9		90.9455	0		90.9455	35.8255		90.9455	582.723
	91.0955	nan		91.0955	2367.9		91.0955	0		91.0955	35.5554		91.0955	581.813
	91.2456	nan		91.2456	2367.87		91.2456	0		91.2456	35.274		91.2456	580.89
	91.3957	nan		91.3957	2367.82		91.3957	0		91.3957	34.9815		91.3957	579.968
	91.5458	nan		91.5458	2367.74		91.5458	0		91.5458	34.689		91.5458	579.045
	91.6958	nan		91.6958	2367.65		91.6958	0		91.6958	34.4146		91.6958	578.14
	91.8459	nan		91.8459	2367.53		91.8459	0		91.8459	34.1446		91.8459	577.24
	91.996	nan		91.996	2367.38		91.996	0		91.996	33.8745		91.996	576.334
	92.1461	nan		92.1461	2367.21		92.1461	0		92.1461	33.5865		92.1461	575.411
	92.2961	nan		92.2961	2367		92.2961	0		92.2961	33.294		92.2961	574.488
	92.4462	nan		92.4462	2366.76		92.4462	0		92.4462	33.0014		92.4462	573.566
	92.5963	nan		92.5963	2366.51		92.5963	0		92.5963	32.7293		92.5963	572.663
	92.7464	nan		92.7464	2366.23		92.7464	0		92.7464	32.4593		92.7464	571.763
	92.8964	nan		92.8964	2365.92		92.8964	0		92.8964	32.1879		92.8964	570.86
	93.0465	nan		93.0465	2365.57		93.0465	0		93.0465	31.8954		93.0465	569.938
	93.1966	nan		93.1966	2365.19		93.1966	0		93.1966	31.6028		93.1966	569.015
	93.3467	nan		93.3467	2364.78		93.3467	0		93.3467	31.3103		93.3467	568.093
	93.4967	nan		93.4967	2364.34		93.4967	0		93.4967	31.0395		93.4967	567.192
	93.6468	nan		93.6468	2363.87		93.6468	0		93.6468	30.7695		93.6468	566.292
	93.7969	nan		93.7969	2363.36		93.7969	0		93.7969	30.493		93.7969	565.391
	93.947	nan		93.947	2362.81		93.947	0		93.947	30.2005		93.947	564.471
	94.097	nan		94.097	2362.21		94.097	0		94.097	29.908		94.097	563.548
	94.2471	nan		94.2471	2361.57		94.2471	0		94.2471	29.6154		94.2471	562.626
	94.3972	nan		94.3972	2360.89		94.3972	0		94.3972	29.3451		94.3972	561.725
	94.5473	nan		94.5473	2360.17		94.5473	0		94.5473	29.075		94.5473	560.825
	94.6973	nan		94.6973	2359.38		94.6973	0		94.6973	28.7943		94.6973	559.925
	94.8474	nan		94.8474	2358.53		94.8474	0		94.8474	28.5018		94.8474	559.01
	94.9975	nan		94.9975	2357.6		94.9975	0		94.9975	28.2093		94.9975	558.088
	95.1476	nan		95.1476	2356.56		95.1476	0		95.1476	27.9167		95.1476	557.165
	95.2976	nan		95.2976	nan		95.2976	0		95.2976	27.646		95.2976	556.264
	95.4477	nan		95.4477	nan		95.4477	0		95.4477	27.376		95.4477	555.364
	95.5978	nan		95.5978	nan		95.5978	0		95.5978	27.0918		95.5978	554.464
	95.7479	nan		95.7479	nan		95.7479	0		95.7479	26.7992		95.7479	553.556
	95.8979	nan		95.8979	nan		95.8979	0		95.8979	26.5067		95.8979	552.633
	96.048	nan		96.048	nan		96.048	0		96.048	26.2141		96.048	551.711
	96.1981	nan		96.1981	nan		96.1981	0		96.1981	25.9421		96.1981	550.808
	96.3482	nan		96.3482	nan		96.3482	0		96.3482	25.6721		96.3482	549.908
	96.4982	nan		96.4982	nan		96.4982	0		96.4982	25.3852		96.4982	549.008
	96.6483	nan		96.6483	nan		96.6483	0		96.6483	25.0927		96.6483	548.108
	96.7984	nan		96.7984	nan		96.7984	0		96.7984	24.8001		96.7984	547.185
	96.9485	nan		96.9485	nan		96.9485	0		96.9485	24.5076		96.9485	546.262
	97.0985	nan		97.0985	nan		97.0985	0		97.0985	24.2334		97.0985	545.358
	97.2486	nan		97.2486	nan		97.2486	0		97.2486	23.9633		97.2486	544.458
	97.3987	nan		97.3987	nan		97.3987	0		97.3987	23.6746		97.3987	543.558
	97.5488	nan		97.5488	nan		97.5488	0		97.5488	23.382		97.5488	542.658
	97.6988	nan		97.6988	nan		97.6988	0		97.6988	23.0895		97.6988	541.743
	97.8489	nan		97.8489	nan		97.8489	0		97.8489	22.797		97.8489	540.82
	97.999	nan		97.999	nan		97.999	0		97.999	22.5197		97.999	539.913
	98.1491	nan		98.1491	nan		98.1491	0		98.1491	22.2496		98.1491	539.013
	98.2991	nan		98.2991	nan		98.2991	0		98.2991	21.9598		98.2991	538.113
	98.4492	nan		98.4492	nan		98.4492	0		98.4492	21.6672		98.4492	537.213
	98.5993	nan		98.5993	nan		98.5993	0		98.5993	21.3747		98.5993	536.307
	98.7494	nan		98.7494	nan		98.7494	0		98.7494	21.0822		98.7494	535.385
	98.8994	nan		98.8994	nan		98.8994	0		98.8994	20.8009		98.8994	534.473
	99.0495	nan		99.0495	nan		99.0495	0		99.0495	20.5308		99.0495	533.573
	99.1996	nan		99.1996	nan		99.1996	0		99.1996	20.2408		99.1996	532.673
	99.3497	nan		99.3497	nan		99.3497	0		99.3497	19.9482		99.3497	531.773
	99.4997	nan		99.4997	nan		99.4997	0		99.4997	19.6557		99.4997	530.873
	99.6498	nan		99.6498	nan		99.6498	0		99.6498	19.3631		99.6498	529.956
	99.7999	nan		99.7999	nan		99.7999	0		99.7999	19.077		99.7999	529.039
	99.95	nan		99.95	nan		99.95	0		99.95	18.8069		99.95	528.139
	100.1	nan		100.1	nan		100.1	0		100.1	18.5174		100.1	527.239
	100.25	nan		100.25	nan		100.25	0		100.25	18.2249		100.25	526.339
	100.4	nan		100.4	nan		100.4	0		100.4	17.9323		100.4	525.439
	100.55	nan		100.55	nan		100.55	0		100.55	17.6398		100.55	524.533
	100.7	nan		100.7	nan		100.7	0		100.7	17.3478		100.7	523.611
	100.85	nan		100.85	nan		100.85	0		100.85	17.0777		100.85	522.711
	101.001	nan		101.001	nan		101.001	0		101.001	16.7896		101.001	521.81
	101.151	nan		101.151	nan		101.151	0		101.151	16.4971		101.151	520.91
	101.301	nan		101.301	nan		101.301	0		101.301	16.2045		101.301	520.01
	101.451	nan		101.451	nan		101.451	0		101.451	15.912		101.451	519.11
	101.601	nan		101.601	nan		101.601	0		101.601	15.6194		101.601	518.194
	101.751	nan		101.751	nan		101.751	0		101.751	15.3432		101.751	517.287
	101.901	nan		101.901	nan		101.901	0		101.901	15.0573		101.901	516.387
	102.051	nan		102.051	nan		102.051	0		102.051	14.7647		102.051	515.487
	102.201	nan		102.201	nan		102.201	0		102.201	14.4722		102.201	514.587
	102.351	nan		102.351	nan		102.351	0		102.351	14.1797		102.351	513.687
	102.501	nan		102.501	nan		102.501	0		102.501	13.8871		102.501	512.784
	102.651	nan		102.651	nan		102.651	0		102.651	13.6032		102.651	511.87
	102.801	nan		102.801	nan		102.801	0		102.801	13.3204		102.801	510.97
	102.951	nan		102.951	nan		102.951	0		102.951	13.0278		102.951	510.069
	103.102	nan		103.102	nan		103.102	0		103.102	12.7353		103.102	509.169
	103.252	nan		103.252	nan		103.252	0		103.252	12.4427		103.252	508.269
	103.402	nan		103.402	nan		103.402	0		103.402	12.1502		103.402	507.369
	103.552	nan		103.552	nan		103.552	0		103.552	11.8577		103.552	506.458
	103.702	nan		103.702	nan		103.702	0		103.702	11.5787		103.702	505.557
	103.852	nan		103.852	nan		103.852	0		103.852	11.2862		103.852	504.657
	104.002	nan		104.002	nan		104.002	0		104.002	10.9936		104.002	503.757
	104.152	nan		104.152	nan		104.152	0		104.152	10.7011		104.152	502.857
	104.302	nan		104.302	nan		104.302	0		104.302	10.4086		104.302	501.957
	104.452	nan		104.452	nan		104.452	0		104.452	10.116		104.452	501.057
	104.602	nan		104.602	nan		104.602	0		104.602	9.83228		104.602	500.151
	104.752	nan		104.752	nan		104.752	0		104.752	9.53974		104.752	499.251
	104.902	nan		104.902	nan		104.902	0		104.902	9.2472		104.902	498.351
	105.053	nan		105.053	nan		105.053	0		105.053	8.95466		105.053	497.451
	105.203	nan		105.203	nan		105.203	0		105.203	8.66212		105.203	496.55
	105.353	nan		105.353	nan		105.353	0		105.353	8.36958		105.353	495.65
	105.503	nan		105.503	nan		105.503	0		105.503	8.07952		105.503	494.75
	105.653	nan		105.653	nan		105.653	0		105.653	7.7884		105.653	493.85
	105.803	nan		105.803	nan		105.803	0		105.803	7.49586		105.803	492.95
	105.953	nan		105.953	nan		105.953	0		105.953	7.20332		105.953	492.05
	106.103	nan		106.103	nan		106.103	0		106.103	6.91078		106.103	491.149
	106.253	nan		106.253	nan		106.253	0		106.253	6.61824		106.253	490.249
	106.403	nan		106.403	nan		106.403	0		106.403	6.3257		106.403	489.349
	106.553	nan		106.553	nan		106.553	0		106.553	6.03207		106.553	488.454
	106.703	nan		106.703	nan		106.703	0		106.703	5.73953		106.703	487.554
	106.853	nan		106.853	nan		106.853	0		106.853	5.44699		106.853	486.654
	107.004	nan		107.004	nan		107.004	0		107.004	5.15445		107.004	485.754
	107.154	nan		107.154	nan		107.154	0		107.154	4.86191		107.154	484.854
	107.304	nan		107.304	nan		107.304	0		107.304	4.56937		107.304	483.954
	107.454	nan		107.454	nan		107.454	0		107.454	4.27064		107.454	483.055
	107.604	nan		107.604	nan		107.604	0		107.604	3.9781		107.604	482.165
	107.754	nan		107.754	nan		107.754	0		107.754	3.68556		107.754	481.264
	107.904	nan		107.904	nan		107.904	0		107.904	3.39302		107.904	480.364
	108.054	nan		108.054	nan		108.054	0		108.054	3.10048		108.054	479.464
	108.204	nan		108.204	nan		108.204	0		108.204	2.80794		108.204	478.564
	108.354	nan		108.354	nan		108.354	0		108.354	2.5154		108.354	477.664
	108.504	nan		108.504	nan		108.504	0		108.504	2.21148		108.504	476.774
	108.654	nan		108.654	nan		108.654	0		108.654	1.91894		108.654	475.88
	108.804	nan		108.804	nan		108.804	0		108.804	1.6264		108.804	474.98
	108.954	nan		108.954	nan		108.954	0		108.954	1.33386		108.954	474.08
	109.105	nan		109.105	nan		109.105	0		109.105	1.04132		109.105	473.18
	109.255	nan		109.255	nan		109.255	0		109.255	0.748778		109.255	472.28
	109.405	nan		109.405	nan		109.405	0		109.405	0.443734		109.405	471.38
	109.555	nan		109.555	nan		109.555	0		109.555	0.147023		109.555	470.498
	109.705	nan		109.705	nan		109.705	0		109.705	-0.145518		109.705	469.602
	109.855	nan		109.855	nan		109.855	0		109.855	-0.438058		109.855	468.702
	110.005	nan		110.005	nan		110.005	0		110.005	-0.730599		110.005	467.802
	110.155	nan		110.155	nan		110.155	0		110.155	-1.02314		110.155	466.902
	110.305	nan		110.305	nan		110.305	0		110.305	-1.31822		110.305	466.001
	110.455	nan		110.455	nan		110.455	0		110.455	-1.63029		110.455	465.104
	110.605	nan		110.605	nan		110.605	0		110.605	-1.92283		110.605	464.227
	110.755	nan		110.755	nan		110.755	0		110.755	-2.21537		110.755	463.329
	110.905	nan		110.905	nan		110.905	0		110.905	-2.50791		110.905	462.429
	111.056	nan		111.056	nan		111.056	0		111.056	-2.80045		111.056	461.529
	111.206	nan		111.206	nan		111.206	0		111.206	-3.09299		111.206	460.629
	111.356	nan		111.356	nan		111.356	0		111.356	-3.39972		111.356	459.729
	111.506	nan		111.506	nan		111.506	0		111.506	-3.70564		111.506	458.838
	111.656	nan		111.656	nan		111.656	0		111.656	-3.99818		111.656	457.96
	111.806	nan		111.806	nan		111.806	0		111.806	-4.29072		111.806	457.062
	111.956	nan		111.956	nan		111.956	0		111.956	-4.58326		111.956	456.162
	112.106	nan		112.106	nan		112.106	0		112.106	-4.8758		112.106	455.262
	112.256	nan		112.256	nan		112.256	0		112.256	-5.17078		112.256	454.362
	112.406	nan		112.406	nan		112.406	0		112.406	-5.48582		112.406	453.462
	112.556	nan		112.556	nan		112.556	0		112.556	-5.7866		112.556	452.576
	112.706	nan		112.706	nan		112.706	0		112.706	-6.07914		112.706	451.698
	112.856	nan		112.856	nan		112.856	0		112.856	-6.37168		112.856	450.801
	113.007	nan		113.007	nan		113.007	0		113.007	-6.66422		113.007	449.901
	113.157	nan		113.157	nan		113.157	0		113.157	-6.95676		113.157	449.001
	113.307	nan		113.307	nan		113.307	0		113.307	-7.26158		113.307	448.1
	113.457	nan		113.457	nan		113.457	0		113.457	-7.57662		113.457	447.2
	113.607	nan		113.607	nan		113.607	0		113.607	-7.87326		113.607	446.319
	113.757	nan		113.757	nan		113.757	0		113.757	-8.1658		113.757	445.441
	113.907	nan		113.907	nan		113.907	0		113.907	-8.45834		113.907	444.545
	114.057	nan		114.057	nan		114.057	0		114.057	-8.75088		114.057	443.645
	114.207	nan		114.207	nan		114.207	0		114.207	-9.04342		114.207	442.745
	114.357	nan		114.357	nan		114.357	0		114.357	-9.35718		114.357	441.845
	114.507	nan		114.507	nan		114.507	0		114.507	-9.67222		114.507	440.945
	114.657	nan		114.657	nan		114.657	0		114.657	-9.96574		114.657	440.066
	114.807	nan		114.807	nan		114.807	0		114.807	-10.2583		114.807	439.189
	114.957	nan		114.957	nan		114.957	0		114.957	-10.5508		114.957	438.296
	115.108	nan		115.108	nan		115.108	0		115.108	-10.8434		115.108	437.396
	115.258	nan		115.258	nan		115.258	0		115.258	-11.1426		115.258	436.495
	115.408	nan		115.408	nan		115.408	0		115.408	-11.4577		115.408	435.595
	115.558	nan		115.558	nan		115.558	0		115.558	-11.7716		115.558	434.696
	115.708	nan		115.708	nan		115.708	0		115.708	-12.0641		115.708	433.819
	115.858	nan		115.858	nan		115.858	0		115.858	-12.3567		115.858	432.941
	116.008	nan		116.008	nan		116.008	0		116.008	-12.6492		116.008	432.052
	116.158	nan		116.158	nan		116.158	0		116.158	-12.9418		116.158	431.152
	116.308	nan		116.308	nan		116.308	0		116.308	-13.2481		116.308	430.252
	116.458	nan		116.458	nan		116.458	0		116.458	-13.5632		116.458	429.351
	116.608	nan		116.608	nan		116.608	0		116.608	-13.876		116.608	428.453
	116.758	nan		116.758	nan		116.758	0		116.758	-14.1686		116.758	427.576
	116.908	nan		116.908	nan		116.908	0		116.908	-14.4611		116.908	426.698
	117.059	nan		117.059	nan		117.059	0		117.059	-14.7536		117.059	425.814
	117.209	nan		117.209	nan		117.209	0		117.209	-15.0462		117.209	424.914
	117.359	nan		117.359	nan		117.359	0		117.359	-15.3587		117.359	424.014
	117.509	nan		117.509	nan		117.509	0		117.509	-15.6738		117.509	423.113
	117.659	nan		117.659	nan		117.659	0		117.659	-15.9866		117.659	422.216
	117.809	nan		117.809	nan		117.809	0		117.809	-16.2791		117.809	421.338
	117.959	nan		117.959	nan		117.959	0		117.959	-16.5717		117.959	420.46
	118.109	nan		118.109	nan		118.109	0		118.109	-16.8642		118.109	419.582
	118.259	nan		118.259	nan		118.259	0		118.259	-17.1595		118.259	418.682
	118.409	nan		118.409	nan		118.409	0		118.409	-17.4745		118.409	417.782
	118.559	nan		118.559	nan		118.559	0		118.559	-17.7896		118.559	416.881
	118.709	nan		118.709	nan		118.709	0		118.709	-18.1034		118.709	415.983
	118.859	nan		118.859	nan		118.859	0		118.859	-18.3959		118.859	415.105
	119.01	nan		119.01	nan		119.01	0		119.01	-18.6885		119.01	414.227
	119.16	nan		119.16	nan		119.16	0		119.16	-18.981		119.16	413.35
	119.31	nan		119.31	nan		119.31	0		119.31	-19.2806		119.31	412.456
	119.46	nan		119.46	nan		119.46	0		119.46	-19.5956		119.46	411.555
	119.61	nan		119.61	nan		119.61	0		119.61	-19.9107		119.61	410.655
	119.76	nan		119.76	nan		119.76	0		119.76	-20.2257		119.76	409.755
	119.91	nan		119.91	nan		119.91	0		119.91	-20.5191		119.91	408.877
	120.06	nan		120.06	nan		120.06	0		120.06	-20.8116		120.06	407.999
	120.21	nan		120.21	nan		120.21	0		120.21	-21.1042		120.21	407.121
	120.36	nan		120.36	nan		120.36	0		120.36	-21.4071		120.36	406.235
	120.51	nan		120.51	nan		120.51	0		120.51	-21.7222		120.51	405.335
	120.66	nan		120.66	nan		120.66	0		120.66	-22.0372		120.66	404.435
	120.81	nan		120.81	nan		120.81	0		120.81	-22.3522		120.81	403.535
	120.96	nan		120.96	nan		120.96	0		120.96	-22.6487		120.96	402.653
	121.111	nan		121.111	nan		121.111	0		121.111	-22.9413		121.111	401.776
	121.261	nan		121.261	nan		121.261	0		121.261	-23.2338		121.261	400.898
	121.411	nan		121.411	nan		121.411	0		121.411	-23.5391		121.411	400.021
	121.561	nan		121.561	nan		121.561	0		121.561	-23.8542		121.561	399.121
	121.711	nan		121.711	nan		121.711	0		121.711	-24.1692		121.711	398.221
	121.861	nan		121.861	nan		121.861	0		121.861	-24.4843		121.861	397.321
	122.011	nan		122.011	nan		122.011	0		122.011	-24.785		122.011	396.435
	122.161	nan		122.161	nan		122.161	0		122.161	-25.0775		122.161	395.557
	122.311	nan		122.311	nan		122.311	0		122.311	-25.3701		122.311	394.68
	122.461	nan		122.461	nan		122.461	0		122.461	-25.6768		122.461	393.802
	122.611	nan		122.611	nan		122.611	0		122.611	-25.9919		122.611	392.913
	122.761	nan		122.761	nan		122.761	0		122.761	-26.3069		122.761	392.013
	122.911	nan		122.911	nan		122.911	0		122.911	-26.6219		122.911	391.113
	123.062	nan		123.062	nan		123.062	0		123.062	-26.9279		123.062	390.222
	123.212	nan		123.212	nan		123.212	0		123.212	-27.2204		123.212	389.344
	123.362	nan		123.362	nan		123.362	0		123.362	-27.513		123.362	388.466
	123.512	nan		123.512	nan		123.512	0		123.512	-27.8202		123.512	387.589
	123.662	nan		123.662	nan		123.662	0		123.662	-28.1352		123.662	386.711
	123.812	nan		123.812	nan		123.812	0		123.812	-28.4503		123.812	385.811
	123.962	nan		123.962	nan		123.962	0		123.962	-28.7653		123.962	384.91
	124.112	nan		124.112	nan		124.112	0		124.112	-29.0777		124.112	384.013
	124.262	nan		124.262	nan		124.262	0		124.262	-29.3702		124.262	383.135
	124.412	nan		124.412	nan		124.412	0		124.412	-29.6627		124.412	382.258
	124.562	nan		124.562	nan		124.562	0		124.562	-29.9694		124.562	381.38
	124.712	nan		124.712	nan		124.712	0		124.712	-30.2845		124.712	380.503
	124.862	nan		124.862	nan		124.862	0		124.862	-30.5995		124.862	379.615
	125.013	nan		125.013	nan		125.013	0		125.013	-30.9146		125.013	378.714
	125.163	nan		125.163	nan		125.163	0		125.163	-31.2296		125.163	377.814
	125.313	nan		125.313	nan		125.313	0		125.313	-31.5269		125.313	376.932
	125.463	nan		125.463	nan		125.463	0		125.463	-31.8194		125.463	376.054
	125.613	nan		125.613	nan		125.613	0		125.613	-32.1246		125.613	375.177
	125.763	nan		125.763	nan		125.763	0		125.763	-32.4397		125.763	374.299
	125.913	nan		125.913	nan		125.913	0		125.913	-32.7547		125.913	373.421
	126.063	nan		126.063	nan		126.063	0		126.063	-33.0698		126.063	372.524
	126.213	nan		126.213	nan		126.213	0		126.213	-33.3848		126.213	371.624
	126.363	nan		126.363	nan		126.363	0		126.363	-33.6906		126.363	370.733
	126.513	nan		126.513	nan		126.513	0		126.513	-33.9832		126.513	369.856
	126.663	nan		126.663	nan		126.663	0		126.663	-34.2859		126.663	368.978
	126.813	nan		126.813	nan		126.813	0		126.813	-34.6009		126.813	368.1
	126.963	nan		126.963	nan		126.963	0		126.963	-34.916		126.963	367.223
	127.114	nan		127.114	nan		127.114	0		127.114	-35.231		127.114	366.341
	127.264	nan		127.264	nan		127.264	0		127.264	-35.5461		127.264	365.44
	127.414	nan		127.414	nan		127.414	0		127.414	-35.8611		127.414	364.54
	127.564	nan		127.564	nan		127.564	0		127.564	-36.1541		127.564	363.662
	127.714	nan		127.714	nan		127.714	0		127.714	-36.4533		127.714	362.785
	127.864	nan		127.864	nan		127.864	0		127.864	-36.7684		127.864	361.907
	128.014	nan		128.014	nan		128.014	0		128.014	-37.0834		128.014	361.029
	128.164	nan		128.164	nan		128.164	0		128.164	-37.3985		128.164	360.152
	128.314	nan		128.314	nan		128.314	0		128.314	-37.7135		128.314	359.263
	128.464	nan		128.464	nan		128.464	0		128.464	-38.0286		128.464	358.363
	128.614	nan		128.614	nan		128.614	0		128.614	-38.3323		128.614	357.474
	128.764	nan		128.764	nan		128.764	0		128.764	-38.6271		128.764	356.596
	128.914	nan		128.914	nan		128.914	0		128.914	-38.9421		128.914	355.719
	129.065	nan		129.065	nan		129.065	0		129.065	-39.2572		129.065	354.841
	129.215	nan		129.215	nan		129.215	0		129.215	-39.5722		129.215	353.963
	129.365	nan		129.365	nan		129.365	0		129.365	-39.8873		129.365	353.086
	129.515	nan		129.515	nan		129.515	0		129.515	-40.2023		129.515	352.191
	129.665	nan		129.665	nan		129.665	0		129.665	-40.5173		129.665	351.291
	129.815	nan		129.815	nan		129.815	0		129.815	-40.8105		129.815	350.413
	129.965	nan		129.965	nan		129.965	0		129.965	-41.1223		129.965	349.535
	130.115	nan		130.115	nan		130.115	0		130.115	-41.4373		130.115	348.657
	130.265	nan		130.265	nan		130.265	0		130.265	-41.7524		130.265	347.78
	130.415	nan		130.415	nan		130.415	0		130.415	-42.0674		130.415	346.902
	130.565	nan		130.565	nan		130.565	0		130.565	-42.3824		130.565	346.025
	130.715	nan		130.715	nan		130.715	0		130.715	-42.6975		130.715	345.126
	130.865	nan		130.865	nan		130.865	0		130.865	-43.0036		130.865	344.234
	131.016	nan		131.016	nan		131.016	0		131.016	-43.3089		131.016	343.357
	131.166	nan		131.166	nan		131.166	0		131.166	-43.624		131.166	342.479
	131.316	nan		131.316	nan		131.316	0		131.316	-43.939		131.316	341.601
	131.466	nan		131.466	nan		131.466	0		131.466	-44.2541		131.466	340.724
	131.616	nan		131.616	nan		131.616	0		131.616	-44.5691		131.616	339.846
	131.766	nan		131.766	nan		131.766	0		131.766	-44.8842		131.766	338.967
	131.916	nan		131.916	nan		131.916	0		131.916	-45.1992		131.916	338.066
	132.066	nan		132.066	nan		132.066	0		132.066	-45.5023		132.066	337.183
	132.216	nan		132.216	nan		132.216	0		132.216	-45.8173		132.216	336.306
	132.366	nan		132.366	nan		132.366	0		132.366	-46.1323		132.366	335.428
	132.516	nan		132.516	nan		132.516	0		132.516	-46.4474		132.516	334.551
	132.666	nan		132.666	nan		132.666	0		132.666	-46.7624		132.666	333.673
	132.816	nan		132.816	nan		132.816	0		132.816	-47.0775		132.816	332.795
	132.966	nan		132.966	nan		132.966	0		132.966	-47.3925		132.966	331.914
	133.117	nan		133.117	nan		133.117	0		133.117	-47.7057		133.117	331.015
	133.267	nan		133.267	nan		133.267	0		133.267	-48.0174		133.267	330.138
	133.417	nan		133.417	nan		133.417	0		133.417	-48.3324		133.417	329.26
	133.567	nan		133.567	nan		133.567	0		133.567	-48.6475		133.567	328.383
	133.717	nan		133.717	nan		133.717	0		133.717	-48.9625		133.717	327.505
	133.867	nan		133.867	nan		133.867	0		133.867	-49.2776		133.867	326.627
	134.017	nan		134.017	nan		134.017	0		134.017	-49.5926		134.017	325.75
	134.167	nan		134.167	nan		134.167	0		134.167	-49.9076		134.167	324.867
	134.317	nan		134.317	nan		134.317	0		134.317	-50.2243		134.317	323.975
	134.467	nan		134.467	nan		134.467	0		134.467	-50.5394		134.467	323.097
	134.617	nan		134.617	nan		134.617	0		134.617	-50.8544		134.617	322.22
	134.767	nan		134.767	nan		134.767	0		134.767	-51.1695		134.767	321.342
	134.917	nan		134.917	nan		134.917	0		134.917	-51.4845		134.917	320.464
	135.068	nan		135.068	nan		135.068	0		135.068	-51.7996		135.068	319.587
	135.218	nan		135.218	nan		135.218	0		135.218	-52.1146		135.218	318.709
	135.368	nan		135.368	nan		135.368	0		135.368	-52.4296		135.368	317.827
	135.518	nan		135.518	nan		135.518	0		135.518	-52.7534		135.518	316.939
	135.668	nan		135.668	nan		135.668	0		135.668	-53.0684		135.668	316.062
	135.818	nan		135.818	nan		135.818	0		135.818	-53.3834		135.818	315.184
	135.968	nan		135.968	nan		135.968	0		135.968	-53.6985		135.968	314.306
	136.118	nan		136.118	nan		136.118	0		136.118	-54.0135		136.118	313.429
	136.268	nan		136.268	nan		136.268	0		136.268	-54.3286		136.268	312.551
	136.418	nan		136.418	nan		136.418	0		136.418	-54.6436		136.418	311.674
	136.568	nan		136.568	nan		136.568	0		136.568	-54.9684		136.568	310.793
	136.718	nan		136.718	nan		136.718	0		136.718	-55.2895		136.718	309.909
	136.868	nan		136.868	nan		136.868	0		136.868	-55.6045		136.868	309.031
	137.019	nan		137.019	nan		137.019	0		137.019	-55.9196		137.019	308.154
	137.169	nan		137.169	nan		137.169	0		137.169	-56.2346		137.169	307.276
	137.319	nan		137.319	nan		137.319	0		137.319	-56.5497		137.319	306.399
	137.469	nan		137.469	nan		137.469	0		137.469	-56.8647		137.469	305.521
	137.619	nan		137.619	nan		137.619	0		137.619	-57.1798		137.619	304.643
	137.769	nan		137.769	nan		137.769	0		137.769	-57.5143		137.769	303.765
	137.919	nan		137.919	nan		137.919	0		137.919	-57.8329		137.919	302.884
	138.069	nan		138.069	nan		138.069	0		138.069	-58.1479		138.069	302.006
	138.219	nan		138.219	nan		138.219	0		138.219	-58.463		138.219	301.129
	138.369	nan		138.369	nan		138.369	0		138.369	-58.778		138.369	300.251
	138.519	nan		138.519	nan		138.519	0		138.519	-59.0931		138.519	299.374
	138.669	nan		138.669	nan		138.669	0		138.669	-59.4081		138.669	298.496
	138.819	nan		138.819	nan		138.819	0		138.819	-59.7288		138.819	297.618
	138.969	nan		138.969	nan		138.969	0		138.969	-60.0664		138.969	296.741
	139.12	nan		139.12	nan		139.12	0		139.12	-60.3837		139.12	295.864
	139.27	nan		139.27	nan		139.27	0		139.27	-60.6987		139.27	294.987
	139.42	nan		139.42	nan		139.42	0		139.42	-61.0138		139.42	294.109
	139.57	nan		139.57	nan		139.57	0		139.57	-61.3288		139.57	293.231
	139.72	nan		139.72	nan		139.72	0		139.72	-61.6439		139.72	292.354
	139.87	nan		139.87	nan		139.87	0		139.87	-61.9589		139.87	291.476
	140.02	nan		140.02	nan		140.02	0		140.02	-62.2872		140.02	290.599
	140.17	nan		140.17	nan		140.17	0		140.17	-62.6248		140.17	289.721
	140.32	nan		140.32	nan		140.32	0		140.32	-62.942		140.32	288.85
	140.47	nan		140.47	nan		140.47	0		140.47	-63.257		140.47	287.972
	140.62	nan		140.62	nan		140.62	0		140.62	-63.5721		140.62	287.094
	140.77	nan		140.77	nan		140.77	0		140.77	-63.8871		140.77	286.217
	140.92	nan		140.92	nan		140.92	0		140.92	-64.2021		140.92	285.339
	141.071	nan		141.071	nan		141.071	0		141.071	-64.5172		141.071	284.462
	141.221	nan		141.221	nan		141.221	0		141.221	-64.852		141.221	283.584
	141.371	nan		141.371	nan		141.371	0		141.371	-65.1896		141.371	282.706
	141.521	nan		141.521	nan		141.521	0		141.521	-65.5079		141.521	281.84
	141.671	nan		141.671	nan		141.671	0		141.671	-65.8229		141.671	280.963
	141.821	nan		141.821	nan		141.821	0		141.821	-66.138		141.821	280.085
	141.971	nan		141.971	nan		141.971	0		141.971	-66.453		141.971	279.208
	142.121	nan		142.121	nan		142.121	0		142.121	-66.7681		142.121	278.33
	142.271	nan		142.271	nan		142.271	0		142.271	-67.0858		142.271	277.452
	142.421	nan		142.421	nan		142.421	0		142.421	-67.4234		142.421	276.575
	142.571	nan		142.571	nan		142.571	0		142.571	-67.7609		142.571	275.697
	142.721	nan		142.721	nan		142.721	0		142.721	-68.0816		142.721	274.836
	142.871	nan		142.871	nan		142.871	0		142.871	-68.3966		142.871	273.959
	143.022	nan		143.022	nan		143.022	0		143.022	-68.7117		143.022	273.081
	143.172	nan		143.172	nan		143.172	0		143.172	-69.0267		143.172	272.204
	143.322	nan		143.322	nan		143.322	0		143.322	-69.3418		143.322	271.326
	143.472	nan		143.472	nan		143.472	0		143.472	-69.6639		143.472	270.448
	143.622	nan		143.622	nan		143.622	0		143.622	-70.0014		143.622	269.571
	143.772	nan		143.772	nan		143.772	0		143.772	-70.339		143.772	268.693
	143.922	nan		143.922	nan		143.922	0		143.922	-70.6632		143.922	267.829
	144.072	nan		144.072	nan		144.072	0		144.072	-70.9782		144.072	266.96
	144.222	nan		144.222	nan		144.222	0		144.222	-71.2933		144.222	266.083
	144.372	nan		144.372	nan		144.372	0		144.372	-71.6083		144.372	265.205
	144.522	nan		144.522	nan		144.522	0		144.522	-71.9233		144.522	264.327
	144.672	nan		144.672	nan		144.672	0		144.672	-72.2487		144.672	263.45
	144.822	nan		144.822	nan		144.822	0		144.822	-72.5862		144.822	262.572
	144.972	nan		144.972	nan		144.972	0		144.972	-72.9238		144.972	261.694
	145.123	nan		145.123	nan		145.123	0		145.123	-73.2528		145.123	260.825
	145.273	nan		145.273	nan		145.273	0		145.273	-73.5678		145.273	259.967
	145.423	nan		145.423	nan		145.423	0		145.423	-73.8829		145.423	259.089
	145.573	nan		145.573	nan		145.573	0		145.573	-74.1979		145.573	258.212
	145.723	nan		145.723	nan		145.723	0		145.723	-74.513		145.723	257.334
	145.873	nan		145.873	nan		145.873	0		145.873	-74.8404		145.873	256.456
	146.023	nan		146.023	nan		146.023	0		146.023	-75.1779		146.023	255.579
	146.173	nan		146.173	nan		146.173	0		146.173	-75.5155		146.173	254.701
	146.323	nan		146.323	nan		146.323	0		146.323	-75.8506		146.323	253.826
	146.473	nan		146.473	nan		146.473	0		146.473	-76.1656		146.473	252.971
	146.623	nan		146.623	nan		146.623	0		146.623	-76.4807		146.623	252.101
	146.773	nan		146.773	nan		146.773	0		146.773	-76.7957		146.773	251.224
	146.923	nan		146.923	nan		146.923	0		146.923	-77.1107		146.923	250.346
	147.074	nan		147.074	nan		147.074	0		147.074	-77.4392		147.074	249.469
	147.224	nan		147.224	nan		147.224	0		147.224	-77.7767		147.224	248.591
	147.374	nan		147.374	nan		147.374	0		147.374	-78.1143		147.374	247.713
	147.524	nan		147.524	nan		147.524	0		147.524	-78.4518		147.524	246.836
	147.674	nan		147.674	nan		147.674	0		147.674	-78.7717		147.674	245.976
	147.824	nan		147.824	nan		147.824	0		147.824	-79.0867		147.824	245.119
	147.974	nan		147.974	nan		147.974	0		147.974	-79.4018		147.974	244.241
	148.124	nan		148.124	nan		148.124	0		148.124	-79.7168		148.124	243.364
	148.274	nan		148.274	nan		148.274	0		148.274	-80.0451		148.274	242.486
	148.424	nan		148.424	nan		148.424	0		148.424	-80.3826		148.424	241.608
	148.574	nan		148.574	nan		148.574	0		148.574	-80.7202		148.574	240.731
	148.724	nan		148.724	nan		148.724	0		148.724	-81.0577		148.724	239.853
	148.874	nan		148.874	nan		148.874	0		148.874	-81.3862		148.874	238.985
	149.025	nan		149.025	nan		149.025	0		149.025	-81.7013		149.025	238.129
	149.175	nan		149.175	nan		149.175	0		149.175	-82.0163		149.175	237.264
	149.325	nan		149.325	nan		149.325	0		149.325	-82.3313		149.325	236.387
	149.475	nan		149.475	nan		149.475	0		149.475	-82.6583		149.475	235.509
	149.625	nan		149.625	nan		149.625	0		149.625	-82.9959		149.625	234.631
	149.775	nan		149.775	nan		149.775	0		149.775	-83.3334		149.775	233.754
	149.925	nan		149.925	nan		149.925	0		149.925	-83.671		149.925	232.876
	150.075	nan		150.075	nan		150.075	0		150.075	-84.0085		150.075	231.998
	150.225	nan		150.225	nan		150.225	0		150.225	-84.3243		150.225	231.142
	150.375	nan		150.375	nan		150.375	0		150.375	-84.6394		150.375	230.287
	150.525	nan		150.525	nan		150.525	0		150.525	-84.9544		150.525	229.415
	150.675	nan		150.675	nan		150.675	0		150.675	-85.279		150.675	228.537
	150.825	nan		150.825	nan		150.825	0		150.825	-85.6165		150.825	227.66
	150.975	nan		150.975	nan		150.975	0		150.975	-85.9541		150.975	226.782
	151.126	nan		151.126	nan		151.126	0		151.126	-86.2916		151.126	225.904
	151.276	nan		151.276	nan		151.276	0		151.276	-86.6292		151.276	225.027
	151.426	nan		151.426	nan		151.426	0		151.426	-86.9562		151.426	224.16
	151.576	nan		151.576	nan		151.576	0		151.576	-87.2712		151.576	223.305
	151.726	nan		151.726	nan		151.726	0		151.726	-87.5862		151.726	222.449
	151.876	nan		151.876	nan		151.876	0		151.876	-87.9072		151.876	221.571
	152.026	nan		152.026	nan		152.026	0		152.026	-88.2448		152.026	220.693
	152.176	nan		152.176	nan		152.176	0		152.176	-88.5823		152.176	219.816
	152.326	nan		152.326	nan		152.326	0		152.326	-88.9199		152.326	218.938
	152.476	nan		152.476	nan		152.476	0		152.476	-89.2574		152.476	218.061
	152.626	nan		152.626	nan		152.626	0		152.626	-89.595		152.626	217.183
	152.776	nan		152.776	nan		152.776	0		152.776	-89.9119		152.776	216.326
	152.926	nan		152.926	nan		152.926	0		152.926	-90.2269		152.926	215.471
	153.077	nan		153.077	nan		153.077	0		153.077	-90.5431		153.077	214.61
	153.227	nan		153.227	nan		153.227	0		153.227	-90.8807		153.227	213.733
	153.377	nan		153.377	nan		153.377	0		153.377	-91.2182		153.377	212.855
	153.527	nan		153.527	nan		153.527	0		153.527	-91.5558		153.527	211.978
	153.677	nan		153.677	nan		153.677	0		153.677	-91.8933		153.677	211.1
	153.827	nan		153.827	nan		153.827	0		153.827	-92.2309		153.827	210.222
	153.977	nan		153.977	nan		153.977	0		153.977	-92.5615		153.977	209.352
	154.127	nan		154.127	nan		154.127	0		154.127	-92.8766		154.127	208.496
	154.277	nan		154.277	nan		154.277	0		154.277	-93.1916		154.277	207.641
	154.427	nan		154.427	nan		154.427	0		154.427	-93.5244		154.427	206.778
	154.577	nan		154.577	nan		154.577	0		154.577	-93.862		154.577	205.9
	154.727	nan		154.727	nan		154.727	0		154.727	-94.1995		154.727	205.022
	154.877	nan		154.877	nan		154.877	0		154.877	-94.5371		154.877	204.145
	155.028	nan		155.028	nan		155.028	0		155.028	-94.8746		155.028	203.267
	155.178	nan		155.178	nan		155.178	0		155.178	-95.2122		155.178	202.389
	155.328	nan		155.328	nan		155.328	0		155.328	-95.5354		155.328	201.526
	155.478	nan		155.478	nan		155.478	0		155.478	-95.8504		155.478	200.671
	155.628	nan		155.628	nan		155.628	0		155.628	-96.1761		155.628	199.816
	155.778	nan		155.778	nan		155.778	0		155.778	-96.5137		155.778	198.95
	155.928	nan		155.928	nan		155.928	0		155.928	-96.8512		155.928	198.073
	156.078	nan		156.078	nan		156.078	0		156.078	-97.1888		156.078	197.195
	156.228	nan		156.228	nan		156.228	0		156.228	-97.5263		156.228	196.317
	156.378	nan		156.378	nan		156.378	0		156.378	-97.8639		156.378	195.44
	156.528	nan		156.528	nan		156.528	0		156.528	-98.2014		156.528	194.562
	156.678	nan		156.678	nan		156.678	0		156.678	-98.5185		156.678	193.705
	156.828	nan		156.828	nan		156.828	0		156.828	-98.8359		156.828	192.85
	156.978	nan		156.978	nan		156.978	0		156.978	-99.1735		156.978	191.995
	157.129	nan		157.129	nan		157.129	0		157.129	-99.511		157.129	191.129
	157.279	nan		157.279	nan		157.279	0		157.279	-99.8486		157.279	190.251
	157.429	nan		157.429	nan		157.429	0		157.429	-100.186		157.429	189.373
	157.579	nan		157.579	nan		157.579	0		157.579	-100.524		157.579	188.496
	157.729	nan		157.729	nan		157.729	0		157.729	-100.861		157.729	187.618
	157.879	nan		157.879	nan		157.879	0		157.879	-101.196		157.879	186.743
	158.029	nan		158.029	nan		158.029	0		158.029	-101.511		158.029	185.888
	158.179	nan		158.179	nan		158.179	0		158.179	-101.842		158.179	185.033
	158.329	nan		158.329	nan		158.329	0		158.329	-102.179		158.329	184.178
	158.479	nan		158.479	nan		158.479	0		158.479	-102.517		158.479	183.313
	158.629	nan		158.629	nan		158.629	0		158.629	-102.854		158.629	182.435
	158.779	nan		158.779	nan		158.779	0		158.779	-103.192		158.779	181.557
	158.929	nan		158.929	nan		158.929	0		158.929	-103.529		158.929	180.68
	159.08	nan		159.08	nan		159.08	0		159.08	-103.867		159.08	179.802
	159.23	nan		159.23	nan		159.23	0		159.23	-104.198		159.23	178.931
	159.38	nan		159.38	nan		159.38	0		159.38	-104.518		159.38	178.076
	159.53	nan		159.53	nan		159.53	0		159.53	-104.856		159.53	177.22
	159.68	nan		159.68	nan		159.68	0		159.68	-105.193		159.68	176.365
	159.83	nan		159.83	nan		159.83	0		159.83	-105.531		159.83	175.502
	159.98	nan		159.98	nan		159.98	0		159.98	-105.868		159.98	174.625
	160.13	nan		160.13	nan		160.13	0		160.13	-106.206		160.13	173.747
	160.28	nan		160.28	nan		160.28	0		160.28	-106.543		160.28	172.869
	160.43	nan		160.43	nan		160.43	0		160.43	-106.881		160.43	171.992
	160.58	nan		160.58	nan		160.58	0		160.58	-107.21		160.58	171.122
	160.73	nan		160.73	nan		160.73	0		160.73	-107.54		160.73	170.267
	160.88	nan		160.88	nan		160.88	0		160.88	-107.878		160.88	169.412
	161.031	nan		161.031	nan		161.031	0		161.031	-108.216		161.031	168.557
	161.181	nan		161.181	nan		161.181	0		161.181	-108.553		161.181	167.697
	161.331	nan		161.331	nan		161.331	0		161.331	-108.891		161.331	166.82
	161.481	nan		161.481	nan		161.481	0		161.481	-109.228		161.481	165.942
	161.631	nan		161.631	nan		161.631	0		161.631	-109.566		161.631	165.064
	161.781	nan		161.781	nan		161.781	0		161.781	-109.903		161.781	164.187
	161.931	nan		161.931	nan		161.931	0		161.931	-110.234		161.931	163.318
	162.081	nan		162.081	nan		162.081	0		162.081	-110.572		162.081	162.463
	162.231	nan		162.231	nan		162.231	0		162.231	-110.909		162.231	161.608
	162.381	nan		162.381	nan		162.381	0		162.381	-111.247		162.381	160.753
	162.531	nan		162.531	nan		162.531	0		162.531	-111.584		162.531	159.898
	162.681	nan		162.681	nan		162.681	0		162.681	-111.922		162.681	159.021
	162.831	nan		162.831	nan		162.831	0		162.831	-112.259		162.831	158.143
	162.981	nan		162.981	nan		162.981	0		162.981	-112.597		162.981	157.265
	163.132	nan		163.132	nan		163.132	0		163.132	-112.934		163.132	156.388
	163.282	nan		163.282	nan		163.282	0		163.282	-113.274		163.282	155.518
	163.432	nan		163.432	nan		163.432	0		163.432	-113.612		163.432	154.663
	163.582	nan		163.582	nan		163.582	0		163.582	-113.949		163.582	153.808
	163.732	nan		163.732	nan		163.732	0		163.732	-114.287		163.732	152.953
	163.882	nan		163.882	nan		163.882	0		163.882	-114.624		163.882	152.098
	164.032	nan		164.032	nan		164.032	0		164.032	-114.962		164.032	151.227
	164.182	nan		164.182	nan		164.182	0		164.182	-115.299		164.182	150.35
	164.332	nan		164.332	nan		164.332	0		164.332	-115.637		164.332	149.472
	164.482	nan		164.482	nan		164.482	0		164.482	-115.974		164.482	148.594
	164.632	nan		164.632	nan		164.632	0		164.632	-116.323		164.632	147.723
	164.782	nan		164.782	nan		164.782	0		164.782	-116.661		164.782	146.868
	164.932	nan		164.932	nan		164.932	0		164.932	-116.998		164.932	146.013
	165.083	nan		165.083	nan		165.083	0		165.083	-117.336		165.083	145.158
	165.233	nan		165.233	nan		165.233	0		165.233	-117.673		165.233	144.302
	165.383	nan		165.383	nan		165.383	0		165.383	-118.011		165.383	143.44
	165.533	nan		165.533	nan		165.533	0		165.533	-118.348		165.533	142.562
	165.683	nan		165.683	nan		165.683	0		165.683	-118.686		165.683	141.684
	165.833	nan		165.833	nan		165.833	0		165.833	-119.024		165.833	140.807
	165.983	nan		165.983	nan		165.983	0		165.983	-119.381		165.983	139.932
	166.133	nan		166.133	nan		166.133	0		166.133	-119.719		166.133	139.077
	166.283	nan		166.283	nan		166.283	0		166.283	-120.056		166.283	138.222
	166.433	nan		166.433	nan		166.433	0		166.433	-120.394		166.433	137.366
	166.583	nan		166.583	nan		166.583	0		166.583	-120.731		166.583	136.511
	166.733	nan		166.733	nan		166.733	0		166.733	-121.069		166.733	135.656
	166.883	nan		166.883	nan		166.883	0		166.883	-121.406		166.883	134.78
	167.034	nan		167.034	nan		167.034	0		167.034	-121.744		167.034	133.902
	167.184	nan		167.184	nan		167.184	0		167.184	-122.086		167.184	133.025
	167.334	nan		167.334	nan		167.334	0		167.334	-122.446		167.334	132.147
	167.484	nan		167.484	nan		167.484	0		167.484	-122.786		167.484	131.29
	167.634	nan		167.634	nan		167.634	0		167.634	-123.123		167.634	130.435
	167.784	nan		167.784	nan		167.784	0		167.784	-123.461		167.784	129.58
	167.934	nan		167.934	nan		167.934	0		167.934	-123.798		167.934	128.724
	168.084	nan		168.084	nan		168.084	0		168.084	-124.136		168.084	127.869
	168.234	nan		168.234	nan		168.234	0		168.234	-124.474		168.234	127.004
	168.384	nan		168.384	nan		168.384	0		168.384	-124.811		168.384	126.126
	168.534	nan		168.534	nan		168.534	0		168.534	-125.157		168.534	125.249
	168.684	nan		168.684	nan		168.684	0		168.684	-125.517		168.684	124.371
	168.834	nan		168.834	nan		168.834	0		168.834	-125.863		168.834	123.507
	168.984	nan		168.984	nan		168.984	0		168.984	-126.2		168.984	122.652
	169.135	nan		169.135	nan		169.135	0		169.135	-126.538		169.135	121.797
	169.285	nan		169.285	nan		169.285	0		169.285	-126.875		169.285	120.942
	169.435	nan		169.435	nan		169.435	0		169.435	-127.213		169.435	120.087
	169.585	nan		169.585	nan		169.585	0		169.585	-127.55		169.585	119.232
	169.735	nan		169.735	nan		169.735	0		169.735	-127.888		169.735	118.356
	169.885	nan		169.885	nan		169.885	0		169.885	-128.235		169.885	117.478
	170.035	nan		170.035	nan		170.035	0		170.035	-128.595		170.035	116.601
	170.185	nan		170.185	nan		170.185	0		170.185	-128.949		170.185	115.729
	170.335	nan		170.335	nan		170.335	0		170.335	-129.286		170.335	114.874
	170.485	nan		170.485	nan		170.485	0		170.485	-129.624		170.485	114.019
	170.635	nan		170.635	nan		170.635	0		170.635	-129.961		170.635	113.164
	170.785	nan		170.785	nan		170.785	0		170.785	-130.299		170.785	112.309
	170.935	nan		170.935	nan		170.935	0		170.935	-130.637		170.935	111.454
	171.086	nan		171.086	nan		171.086	0		171.086	-130.974		171.086	110.591
	171.236	nan		171.236	nan		171.236	0		171.236	-131.322		171.236	109.714
	171.386	nan		171.386	nan		171.386	0		171.386	-131.682		171.386	108.836
	171.536	nan		171.536	nan		171.536	0		171.536	-132.042		171.536	107.958
	171.686	nan		171.686	nan		171.686	0		171.686	-132.382		171.686	107.101
	171.836	nan		171.836	nan		171.836	0		171.836	-132.72		171.836	106.245
	171.986	nan		171.986	nan		171.986	0		171.986	-133.057		171.986	105.39
	172.136	nan		172.136	nan		172.136	0		172.136	-133.395		172.136	104.535
	172.286	nan		172.286	nan		172.286	0		172.286	-133.732		172.286	103.68
	172.436	nan		172.436	nan		172.436	0		172.436	-134.07		172.436	102.825
	172.586	nan		172.586	nan		172.586	0		172.586	-134.417		172.586	101.955
	172.736	nan		172.736	nan		172.736	0		172.736	-134.777		172.736	101.078
	172.886	nan		172.886	nan		172.886	0		172.886	-135.137		172.886	100.2
	173.037	nan		173.037	nan		173.037	0		173.037	-135.488		173.037	99.3313
	173.187	nan		173.187	nan		173.187	0		173.187	-135.826		173.187	98.4762
	173.337	nan		173.337	nan		173.337	0		173.337	-136.163		173.337	97.6211
	173.487	nan		173.487	nan		173.487	0		173.487	-136.501		173.487	96.766
	173.637	nan		173.637	nan		173.637	0		173.637	-136.838		173.637	95.9109
	173.787	nan		173.787	nan		173.787	0		173.787	-137.176		173.787	95.0557
	173.937	nan		173.937	nan		173.937	0		173.937	-137.521		173.937	94.2006
	174.087	nan		174.087	nan		174.087	0		174.087	-137.881		174.087	93.3248
	174.237	nan		174.237	nan		174.237	0		174.237	-138.241		174.237	92.4472
	174.387	nan		174.387	nan		174.387	0		174.387	-138.601		174.387	91.5695
	174.537	nan		174.537	nan		174.537	0		174.537	-138.942		174.537	90.7114
	174.687	nan		174.687	nan		174.687	0		174.687	-139.279		174.687	89.8563
	174.837	nan		174.837	nan		174.837	0		174.837	-139.617		174.837	89.0012
	174.987	nan		174.987	nan		174.987	0		174.987	-139.954		174.987	88.1461
	175.138	nan		175.138	nan		175.138	0		175.138	-140.292		175.138	87.2909
	175.288	nan		175.288	nan		175.288	0		175.288	-140.633		175.288	86.4358
	175.438	nan		175.438	nan		175.438	0		175.438	-140.993		175.438	85.578
	175.588	nan		175.588	nan		175.588	0		175.588	-141.353		175.588	84.7004
	175.738	nan		175.738	nan		175.738	0		175.738	-141.714		175.738	83.8227
	175.888	nan		175.888	nan		175.888	0		175.888	-142.068		175.888	82.9511
	176.038	nan		176.038	nan		176.038	0		176.038	-142.405		176.038	82.096
	176.188	nan		176.188	nan		176.188	0		176.188	-142.743		176.188	81.2408
	176.338	nan		176.338	nan		176.338	0		176.338	-143.08		176.338	80.3857
	176.488	nan		176.488	nan		176.488	0		176.488	-143.418		176.488	79.5306
	176.638	nan		176.638	nan		176.638	0		176.638	-143.755		176.638	78.6755
	176.788	nan		176.788	nan		176.788	0		176.788	-144.115		176.788	77.8204
	176.938	nan		176.938	nan		176.938	0		176.938	-144.475		176.938	76.9595
	177.089	nan		177.089	nan		177.089	0		177.089	-144.835		177.089	76.0819
	177.239	nan		177.239	nan		177.239	0		177.239	-145.195		177.239	75.2043
	177.389	nan		177.389	nan		177.389	0		177.389	-145.542		177.389	74.3401
	177.539	nan		177.539	nan		177.539	0		177.539	-145.879		177.539	73.485
	177.689	nan		177.689	nan		177.689	0		177.689	-146.217		177.689	72.6298
	177.839	nan		177.839	nan		177.839	0		177.839	-146.554		177.839	71.7747
	177.989	nan		177.989	nan		177.989	0		177.989	-146.892		177.989	70.9196
	178.139	nan		178.139	nan		178.139	0		178.139	-147.245		178.139	70.0645
	178.289	nan		178.289	nan		178.289	0		178.289	-147.605		178.289	69.2094
	178.439	nan		178.439	nan		178.439	0		178.439	-147.965		178.439	68.3471
	178.589	nan		178.589	nan		178.589	0		178.589	-148.325		178.589	67.4695
	178.739	nan		178.739	nan		178.739	0		178.739	-148.685		178.739	66.5918
	178.889	nan		178.889	nan		178.889	0		178.889	-149.026		178.889	65.7336
	179.04	nan		179.04	nan		179.04	0		179.04	-149.364		179.04	64.8785
	179.19	nan		179.19	nan		179.19	0		179.19	-149.701		179.19	64.0233
	179.34	nan		179.34	nan		179.34	0		179.34	-150.039		179.34	63.1682
	179.49	nan		179.49	nan		179.49	0		179.49	-150.385		179.49	62.3131
	179.64	nan		179.64	nan		179.64	0		179.64	-150.745		179.64	61.458
	179.79	nan		179.79	nan		179.79	0		179.79	-151.105		179.79	60.6029
	179.94	nan		179.94	nan		179.94	0		179.94	-151.465		179.94	59.7406
	180.09	nan		180.09	nan		180.09	0		180.09	-151.825		180.09	58.863
	180.24	nan		180.24	nan		180.24	0		180.24	-152.184		180.24	57.9867
	180.39	nan		180.39	nan		180.39	0		180.39	-152.521		180.39	57.1316
	180.54	nan		180.54	nan		180.54	0		180.54	-152.859		180.54	56.2765
	180.69	nan		180.69	nan		180.69	0		180.69	-153.196		180.69	55.4213
	180.84	nan		180.84	nan		180.84	0		180.84	-153.534		180.84	54.5662
	180.99	nan		180.99	nan		180.99	0		180.99	-153.894		180.99	53.7111
	181.141	nan		181.141	nan		181.141	0		181.141	-154.254		181.141	52.856
	181.291	nan		181.291	nan		181.291	0		181.291	-154.614		181.291	52.0009
	181.441	nan		181.441	nan		181.441	0		181.441	-154.974		181.441	51.1402
	181.591	nan		181.591	nan		181.591	0		181.591	-155.334		181.591	50.2626
	181.741	nan		181.741	nan		181.741	0		181.741	-155.69		181.741	49.3892
	181.891	nan		181.891	nan		181.891	0		181.891	-156.027		181.891	48.5341
	182.041	nan		182.041	nan		182.041	0		182.041	-156.365		182.041	47.679
	182.191	nan		182.191	nan		182.191	0		182.191	-156.702		182.191	46.8239
	182.341	nan		182.341	nan		182.341	0		182.341	-157.052		182.341	45.9687
	182.491	nan		182.491	nan		182.491	0		182.491	-157.412		182.491	45.1136
	182.641	nan		182.641	nan		182.641	0		182.641	-157.772		182.641	44.2585
	182.791	nan		182.791	nan		182.791	0		182.791	-158.132		182.791	43.4034
	182.941	nan		182.941	nan		182.941	0		182.941	-158.492		182.941	42.5459
	183.092	nan		183.092	nan		183.092	0		183.092	-158.852		183.092	41.6683
	183.242	nan		183.242	nan		183.242	0		183.242	-159.207		183.242	40.7963
	183.392	nan		183.392	nan		183.392	0		183.392	-159.544		183.392	39.9412
	183.542	nan		183.542	nan		183.542	0		183.542	-159.882		183.542	39.086
	183.692	nan		183.692	nan		183.692	0		183.692	-160.22		183.692	38.2309
	183.842	nan		183.842	nan		183.842	0		183.842	-160.58		183.842	37.3758
	183.992	nan		183.992	nan		183.992	0		183.992	-160.94		183.992	36.5207
	184.142	nan		184.142	nan		184.142	0		184.142	-161.3		184.142	35.6656
	184.292	nan		184.292	nan		184.292	0		184.292	-161.66		184.292	34.8104
	184.442	nan		184.442	nan		184.442	0		184.442	-162.02		184.442	33.9553
	184.592	nan		184.592	nan		184.592	0		184.592	-162.38		184.592	33.0801
	184.742	nan		184.742	nan		184.742	0		184.742	-162.735		184.742	32.2079
	184.892	nan		184.892	nan		184.892	0		184.892	-163.072		184.892	31.3528
	185.043	nan		185.043	nan		185.043	0		185.043	-163.41		185.043	30.4977
	185.193	nan		185.193	nan		185.193	0		185.193	-163.758		185.193	29.6426
	185.343	nan		185.343	nan		185.343	0		185.343	-164.118		185.343	28.7874
	185.493	nan		185.493	nan		185.493	0		185.493	-164.478		185.493	27.9323
	185.643	nan		185.643	nan		185.643	0		185.643	-164.838		185.643	27.0772
	185.793	nan		185.793	nan		185.793	0		185.793	-165.198		185.793	26.2221
	185.943	nan		185.943	nan		185.943	0		185.943	-165.558		185.943	25.367
	186.093	nan		186.093	nan		186.093	0		186.093	-165.918		186.093	24.498
	186.243	nan		186.243	nan		186.243	0		186.243	-166.274		186.243	23.6241
	186.393	nan		186.393	nan		186.393	0		186.393	-166.612		186.393	22.769
	186.543	nan		186.543	nan		186.543	0		186.543	-166.949		186.543	21.9139
	186.693	nan		186.693	nan		186.693	0		186.693	-167.305		186.693	21.0588
	186.843	nan		186.843	nan		186.843	0		186.843	-167.665		186.843	20.2037
	186.993	nan		186.993	nan		186.993	0		186.993	-168.026		186.993	19.3485
	187.144	nan		187.144	nan		187.144	0		187.144	-168.386		187.144	18.4934
	187.294	nan		187.294	nan		187.294	0		187.294	-168.746		187.294	17.6383
	187.444	nan		187.444	nan		187.444	0		187.444	-169.106		187.444	16.7832
	187.594	nan		187.594	nan		187.594	0		187.594	-169.466		187.594	15.9221
	187.744	nan		187.744	nan		187.744	0		187.744	-169.825		187.744	15.045
	187.894	nan		187.894	nan		187.894	0		187.894	-170.163		187.894	14.1898
	188.044	nan		188.044	nan		188.044	0		188.044	-170.503		188.044	13.3347
	188.194	nan		188.194	nan		188.194	0		188.194	-170.863		188.194	12.4796
	188.344	nan		188.344	nan		188.344	0		188.344	-171.223		188.344	11.6245
	188.494	nan		188.494	nan		188.494	0		188.494	-171.583		188.494	10.7693
	188.644	nan		188.644	nan		188.644	0		188.644	-171.943		188.644	9.91423
	188.794	nan		188.794	nan		188.794	0		188.794	-172.303		188.794	9.05911
	188.944	nan		188.944	nan		188.944	0		188.944	-172.664		188.944	8.20399
	189.095	nan		189.095	nan		189.095	0		189.095	-173.024		189.095	7.34887
	189.245	nan		189.245	nan		189.245	0		189.245	-173.384		189.245	6.47476
	189.395	nan		189.395	nan		189.395	0		189.395	-173.726		189.395	5.61527
	189.545	nan		189.545	nan		189.545	0		189.545	-174.071		189.545	4.76015
	189.695	nan		189.695	nan		189.695	0		189.695	-174.431		189.695	3.90503
	189.845	nan		189.845	nan		189.845	0		189.845	-174.792		189.845	3.04991
	189.995	nan		189.995	nan		189.995	0		189.995	-175.152		189.995	2.19478
	190.145	nan		190.145	nan		190.145	0		190.145	-175.512		190.145	1.33966
	190.295	nan		190.295	nan		190.295	0		190.295	-175.872		190.295	0.484544
	190.445	nan		190.445	nan		190.445	0		190.445	-176.232		190.445	-0.370577
	190.595	nan		190.595	nan		190.595	0		190.595	-176.592		190.595	-1.2257
	190.745	nan		190.745	nan		190.745	0		190.745	-176.952		190.745	-2.0887
	190.895	nan		190.895	nan		190.895	0		190.895	-177.3		190.895	-2.95466
	191.046	nan		191.046	nan		191.046	0		191.046	-177.65		191.046	-3.80978
	191.196	nan		191.196	nan		191.196	0		191.196	-178.01		191.196	-4.6649
	191.346	nan		191.346	nan		191.346	0		191.346	-178.37		191.346	-5.52002
	191.496	nan		191.496	nan		191.496	0		191.496	-178.73		191.496	-6.37514
	191.646	nan		191.646	nan		191.646	0		191.646	-179.09		191.646	-7.23026
	191.796	nan		191.796	nan		191.796	0		191.796	-179.45		191.796	-8.08538
	191.946	nan		191.946	nan		191.946	0		191.946	-179.81		191.946	-8.9405
	192.096	nan		192.096	nan		192.096	0		192.096	-180.17		192.096	-9.79562
	192.246	nan		192.246	nan		192.246	0		192.246	-180.53		192.246	-10.6507
	192.396	nan		192.396	nan		192.396	0		192.396	-180.887		192.396	-11.5199
	192.546	nan		192.546	nan		192.546	0		192.546	-181.239		192.546	-12.375
	192.696	nan		192.696	nan		192.696	0		192.696	-181.599		192.696	-13.2302
	192.846	nan		192.846	nan		192.846	0		192.846	-181.959		192.846	-14.0853
	192.996	nan		192.996	nan		192.996	0		192.996	-182.319		192.996	-14.9404
	193.147	nan		193.147	nan		193.147	0		193.147	-182.679		193.147	-15.7955
	193.297	nan		193.297	nan		193.297	0		193.297	-183.04		193.297	-16.6506
	193.447	nan		193.447	nan		193.447	0		193.447	-183.4		193.447	-17.5058
	193.597	nan		193.597	nan		193.597	0		193.597	-183.76		193.597	-18.3609
	193.747	nan		193.747	nan		193.747	0		193.747	-184.12		193.747	-19.216
	193.897	nan		193.897	nan		193.897	0		193.897	-184.48		193.897	-20.0744
	194.047	nan		194.047	nan		194.047	0		194.047	-184.839		194.047	-20.9356
	194.197	nan		194.197	nan		194.197	0		194.197	-185.199		194.197	-21.7907
	194.347	nan		194.347	nan		194.347	0		194.347	-185.559		194.347	-22.6459
	194.497	nan		194.497	nan		194.497	0		194.497	-185.919		194.497	-23.501
	194.647	nan		194.647	nan		194.647	0		194.647	-186.28		194.647	-24.3561
	194.797	nan		194.797	nan		194.797	0		194.797	-186.64		194.797	-25.2112
	194.947	nan		194.947	nan		194.947	0		194.947	-187		194.947	-26.0663
	195.098	nan		195.098	nan		195.098	0		195.098	-187.36		195.098	-26.9215
	195.248	nan		195.248	nan		195.248	0		195.248	-187.72		195.248	-27.7766
	195.398	nan		195.398	nan		195.398	0		195.398	-188.08		195.398	-28.6317
	195.548	nan		195.548	nan		195.548	0		195.548	-188.45		195.548	-29.4915
	195.698	nan		195.698	nan		195.698	0		195.698	-188.81		195.698	-30.3466
	195.848	nan		195.848	nan		195.848	0		195.848	-189.17		195.848	-31.2017
	195.998	nan		195.998	nan		195.998	0		195.998	-189.53		195.998	-32.0569
	196.148	nan		196.148	nan		196.148	0		196.148	-189.89		196.148	-32.912
	196.298	nan		196.298	nan		196.298	0		196.298	-190.251		196.298	-33.7671
	196.448	nan		196.448	nan		196.448	0		196.448	-190.611		196.448	-34.6222
	196.598	nan		196.598	nan		196.598	0		196.598	-190.971		196.598	-35.4773
	196.748	nan		196.748	nan		196.748	0		196.748	-191.331		196.748	-36.3325
	196.898	nan		196.898	nan		196.898	0		196.898	-191.691		196.898	-37.1876
	197.049	nan		197.049	nan		197.049	0		197.049	-192.065		197.049	-38.0427
	197.199	nan		197.199	nan		197.199	0		197.199	-192.432		197.199	-38.8978
	197.349	nan		197.349	nan		197.349	0		197.349	-192.793		197.349	-39.7529
	197.499	nan		197.499	nan		197.499	0		197.499	-193.153		197.499	-40.608
	197.649	nan		197.649	nan		197.649	0		197.649	-193.513		197.649	-41.4631
	197.799	nan		197.799	nan		197.799	0		197.799	-193.873		197.799	-42.3183
	197.949	nan		197.949	nan		197.949	0		197.949	-194.233		197.949	-43.1734
	198.099	nan		198.099	nan		198.099	0		198.099	-194.593		198.099	-44.0285
	198.249	nan		198.249	nan		198.249	0		198.249	-194.953		198.249	-44.8836
	198.399	nan		198.399	nan		198.399	0		198.399	-195.313		198.399	-45.7387
	198.549	nan		198.549	nan		198.549	0		198.549	-195.683		198.549	-46.5939
	198.699	nan		198.699	nan		198.699	0		198.699	-196.066		198.699	-47.449
	198.849	nan		198.849	nan		198.849	0		198.849	-196.426		198.849	-48.2993
	198.999	nan		198.999	nan		198.999	0		198.999	-196.786		198.999	-49.1544
	199.15	nan		199.15	nan		199.15	0		199.15	-197.146		199.15	-50.0096
	199.3	nan		199.3	nan		199.3	0		199.3	-197.506		199.3	-50.8647
	199.45	nan		199.45	nan		199.45	0		199.45	-197.866		199.45	-51.7198
	199.6	nan		199.6	nan		199.6	0		199.6	-198.226		199.6	-52.5749
	199.75	nan		199.75	nan		199.75	0		199.75	-198.586		199.75	-53.43
	199.9	nan		199.9	nan		199.9	0		199.9	-198.946		199.9	-54.2852
	200.05	nan		200.05	nan		200.05	0		200.05	-199.312		200.05	-55.1403
	200.2	nan		200.2	nan		200.2	0		200.2	-199.695		200.2	-55.9954
	200.35	nan		200.35	nan		200.35	0		200.35	-200.071		200.35	-56.8443
	200.5	nan		200.5	nan		200.5	0		200.5	-200.431		200.5	-57.6961
	200.65	nan		200.65	nan		200.65	0		200.65	-200.791		200.65	-58.5512
	200.8	nan		200.8	nan		200.8	0		200.8	-201.151		200.8	-59.4063
	200.95	nan		200.95	nan		200.95	0		200.95	-201.511		200.95	-60.2614
	201.101	nan		201.101	nan		201.101	0		201.101	-201.871		201.101	-61.1166
	201.251	nan		201.251	nan		201.251	0		201.251	-202.231		201.251	-61.9717
	201.401	nan		201.401	nan		201.401	0		201.401	-202.591		201.401	-62.8268
	201.551	nan		201.551	nan		201.551	0		201.551	-202.951		201.551	-63.6819
	201.701	nan		201.701	nan		201.701	0		201.701	-203.333		201.701	-64.537
	201.851	nan		201.851	nan		201.851	0		201.851	-203.716		201.851	-65.3922
	202.001	nan		202.001	nan		202.001	0		202.001	-204.088		202.001	-66.2365
	202.151	nan		202.151	nan		202.151	0		202.151	-204.448		202.151	-67.0881
	202.301	nan		202.301	nan		202.301	0		202.301	-204.808		202.301	-67.9432
	202.451	nan		202.451	nan		202.451	0		202.451	-205.168		202.451	-68.7983
	202.601	nan		202.601	nan		202.601	0		202.601	-205.528		202.601	-69.6534
	202.751	nan		202.751	nan		202.751	0		202.751	-205.888		202.751	-70.5086
	202.901	nan		202.901	nan		202.901	0		202.901	-206.248		202.901	-71.3637
	203.052	nan		203.052	nan		203.052	0		203.052	-206.608		203.052	-72.2188
	203.202	nan		203.202	nan		203.202	0		203.202	-206.982		203.202	-73.0739
	203.352	nan		203.352	nan		203.352	0		203.352	-207.365		203.352	-73.929
	203.502	nan		203.502	nan		203.502	0		203.502	-207.747		203.502	-74.7842
	203.652	nan		203.652	nan		203.652	0		203.652	-208.116		203.652	-75.6257
	203.802	nan		203.802	nan		203.802	0		203.802	-208.476		203.802	-76.4752
	203.952	nan		203.952	nan		203.952	0		203.952	-208.836		203.952	-77.3304
	204.102	nan		204.102	nan		204.102	0		204.102	-209.196		204.102	-78.1855
	204.252	nan		204.252	nan		204.252	0		204.252	-209.556		204.252	-79.0406
	204.402	nan		204.402	nan		204.402	0		204.402	-209.916		204.402	-79.8957
	204.552	nan		204.552	nan		204.552	0		204.552	-210.276		204.552	-80.7508
	204.702	nan		204.702	nan		204.702	0		204.702	-210.641		204.702	-81.606
	204.852	nan		204.852	nan		204.852	0		204.852	-211.024		204.852	-82.4611
	205.003	nan		205.003	nan		205.003	0		205.003	-211.406		205.003	-83.3162
	205.153	nan		205.153	nan		205.153	0		205.153	-211.789		205.153	-84.1713
	205.303	nan		205.303	nan		205.303	0		205.303	-212.157		205.303	-85.0118
	205.453	nan		205.453	nan		205.453	0		205.453	-212.517		205.453	-85.8576
	205.603	nan		205.603	nan		205.603	0		205.603	-212.877		205.603	-86.7127
	205.753	nan		205.753	nan		205.753	0		205.753	-213.237		205.753	-87.5678
	205.903	nan		205.903	nan		205.903	0		205.903	-213.597		205.903	-88.423
	206.053	nan		206.053	nan		206.053	0		206.053	-213.957		206.053	-89.2781
	206.203	nan		206.203	nan		206.203	0		206.203	-214.317		206.203	-90.1332
	206.353	nan		206.353	nan		206.353	0		206.353	-214.693		206.353	-90.9883
	206.503	nan		206.503	nan		206.503	0		206.503	-215.076		206.503	-91.8434
	206.653	nan		206.653	nan		206.653	0		206.653	-215.458		206.653	-92.6986
	206.803	nan		206.803	nan		206.803	0		206.803	-215.841		206.803	-93.5537
	206.953	nan		206.953	nan		206.953	0		206.953	-216.209		206.953	-94.3947
	207.104	nan		207.104	nan		207.104	0		207.104	-216.569		207.104	-95.2351
	207.254	nan		207.254	nan		207.254	0		207.254	-216.93		207.254	-96.0902
	207.404	nan		207.404	nan		207.404	0		207.404	-217.29		207.404	-96.9453
	207.554	nan		207.554	nan		207.554	0		207.554	-217.65		207.554	-97.8005
	207.704	nan		207.704	nan		207.704	0		207.704	-218.01		207.704	-98.6556
	207.854	nan		207.854	nan		207.854	0		207.854	-218.374		207.854	-99.5107
	208.004	nan		208.004	nan		208.004	0		208.004	-218.756		208.004	-100.366
	208.154	nan		208.154	nan		208.154	0		208.154	-219.139		208.154	-101.221
	208.304	nan		208.304	nan		208.304	0		208.304	-219.521		208.304	-102.076
	208.454	nan		208.454	nan		208.454	0		208.454	-219.904		208.454	-102.931
	208.604	nan		208.604	nan		208.604	0		208.604	-220.275		208.604	-103.775
	208.754	nan		208.754	nan		208.754	0		208.754	-220.635		208.754	-104.608
	208.904	nan		208.904	nan		208.904	0		208.904	-220.995		208.904	-105.463
	209.055	nan		209.055	nan		209.055	0		209.055	-221.355		209.055	-106.318
	209.205	nan		209.205	nan		209.205	0		209.205	-221.715		209.205	-107.173
	209.355	nan		209.355	nan		209.355	0		209.355	-222.075		209.355	-108.028
	209.505	nan		209.505	nan		209.505	0		209.505	-222.447		209.505	-108.883
	209.655	nan		209.655	nan		209.655	0		209.655	-222.83		209.655	-109.738
	209.805	nan		209.805	nan		209.805	0		209.805	-223.212		209.805	-110.594
	209.955	nan		209.955	nan		209.955	0		209.955	-223.595		209.955	-111.449
	210.105	nan		210.105	nan		210.105	0		210.105	-223.977		210.105	-112.304
	210.255	nan		210.255	nan		210.255	0		210.255	-224.352		210.255	-113.151
	210.405	nan		210.405	nan		210.405	0		210.405	-224.712		210.405	-113.984
	210.555	nan		210.555	nan		210.555	0		210.555	-225.072		210.555	-114.831
	210.705	nan		210.705	nan		210.705	0		210.705	-225.433		210.705	-115.686
	210.855	nan		210.855	nan		210.855	0		210.855	-225.793		210.855	-116.541
	211.006	nan		211.006	nan		211.006	0		211.006	-226.153		211.006	-117.396
	211.156	nan		211.156	nan		211.156	0		211.156	-226.532		211.156	-118.251
	211.306	nan		211.306	nan		211.306	0		211.306	-226.915		211.306	-119.106
	211.456	nan		211.456	nan		211.456	0		211.456	-227.297		211.456	-119.961
	211.606	nan		211.606	nan		211.606	0		211.606	-227.68		211.606	-120.816
	211.756	nan		211.756	nan		211.756	0		211.756	-228.062		211.756	-121.672
	211.906	nan		211.906	nan		211.906	0		211.906	-228.443		211.906	-122.525
	212.056	nan		212.056	nan		212.056	0		212.056	-228.803		212.056	-123.357
	212.206	nan		212.206	nan		212.206	0		212.206	-229.163		212.206	-124.193
	212.356	nan		212.356	nan		212.356	0		212.356	-229.523		212.356	-125.048
	212.506	nan		212.506	nan		212.506	0		212.506	-229.883		212.506	-125.904
	212.656	nan		212.656	nan		212.656	0		212.656	-230.245		212.656	-126.759
	212.806	nan		212.806	nan		212.806	0		212.806	-230.628		212.806	-127.614
	212.956	nan		212.956	nan		212.956	0		212.956	-231.01		212.956	-128.469
	213.107	nan		213.107	nan		213.107	0		213.107	-231.393		213.107	-129.324
	213.257	nan		213.257	nan		213.257	0		213.257	-231.776		213.257	-130.179
	213.407	nan		213.407	nan		213.407	0		213.407	-232.158		213.407	-131.034
	213.557	nan		213.557	nan		213.557	0		213.557	-232.541		213.557	-131.889
	213.707	nan		213.707	nan		213.707	0		213.707	-232.907		213.707	-132.728
	213.857	nan		213.857	nan		213.857	0		213.857	-233.267		213.857	-133.561
	214.007	nan		214.007	nan		214.007	0		214.007	-233.627		214.007	-134.406
	214.157	nan		214.157	nan		214.157	0		214.157	-233.987		214.157	-135.261
	214.307	nan		214.307	nan		214.307	0		214.307	-234.353		214.307	-136.117
	214.457	nan		214.457	nan		214.457	0		214.457	-234.735		214.457	-136.972
	214.607	nan		214.607	nan		214.607	0		214.607	-235.118		214.607	-137.827
	214.757	nan		214.757	nan		214.757	0		214.757	-235.5		214.757	-138.682
	214.907	nan		214.907	nan		214.907	0		214.907	-235.883		214.907	-139.537
	215.058	nan		215.058	nan		215.058	0		215.058	-236.265		215.058	-140.392
	215.208	nan		215.208	nan		215.208	0		215.208	-236.648		215.208	-141.247
	215.358	nan		215.358	nan		215.358	0		215.358	-237.023		215.358	-142.095
	215.508	nan		215.508	nan		215.508	0		215.508	-237.383		215.508	-142.928
	215.658	nan		215.658	nan		215.658	0		215.658	-237.743		215.658	-143.76
	215.808	nan		215.808	nan		215.808	0		215.808	-238.103		215.808	-144.614
	215.958	nan		215.958	nan		215.958	0		215.958	-238.472		215.958	-145.469
	216.108	nan		216.108	nan		216.108	0		216.108	-238.854		216.108	-146.325
	216.258	nan		216.258	nan		216.258	0		216.258	-239.237		216.258	-147.18
	216.408	nan		216.408	nan		216.408	0		216.408	-239.619		216.408	-148.035
	216.558	nan		216.558	nan		216.558	0		216.558	-240.002		216.558	-148.89
	216.708	nan		216.708	nan		216.708	0		216.708	-240.384		216.708	-149.745
	216.858	nan		216.858	nan		216.858	0		216.858	-240.767		216.858	-150.6
	217.009	nan		217.009	nan		217.009	0		217.009	-241.149		217.009	-151.455
	217.159	nan		217.159	nan		217.159	0		217.159	-241.514		217.159	-152.292
	217.309	nan		217.309	nan		217.309	0		217.309	-241.874		217.309	-153.125
	217.459	nan		217.459	nan		217.459	0		217.459	-242.234		217.459	-153.962
	217.609	nan		217.609	nan		217.609	0		217.609	-242.602		217.609	-154.817
	217.759	nan		217.759	nan		217.759	0		217.759	-242.985		217.759	-155.673
	217.909	nan		217.909	nan		217.909	0		217.909	-243.367		217.909	-156.528
	218.059	nan		218.059	nan		218.059	0		218.059	-243.75		218.059	-157.383
	218.209	nan		218.209	nan		218.209	0		218.209	-244.132		218.209	-158.238
	218.359	nan		218.359	nan		218.359	0		218.359	-244.515		218.359	-159.093
	218.509	nan		218.509	nan		218.509	0		218.509	-244.898		218.509	-159.948
	218.659	nan		218.659	nan		218.659	0		218.659	-245.28		218.659	-160.803
	218.809	nan		218.809	nan		218.809	0		218.809	-245.657		218.809	-161.653
	218.959	nan		218.959	nan		218.959	0		218.959	-246.017		218.959	-162.486
	219.11	nan		219.11	nan		219.11	0		219.11	-246.377		219.11	-163.318
	219.26	nan		219.26	nan		219.26	0		219.26	-246.745		219.26	-164.16
	219.41	nan		219.41	nan		219.41	0		219.41	-247.127		219.41	-165.015
	219.56	nan		219.56	nan		219.56	0		219.56	-247.51		219.56	-165.871
	219.71	nan		219.71	nan		219.71	0		219.71	-247.892		219.71	-166.726
	219.86	nan		219.86	nan		219.86	0		219.86	-248.275		219.86	-167.581
	220.01	nan		220.01	nan		220.01	0		220.01	-248.658		220.01	-168.436
	220.16	nan		220.16	nan		220.16	0		220.16	-249.04		220.16	-169.291
	220.31	nan		220.31	nan		220.31	0		220.31	-249.423		220.31	-170.146
	220.46	nan		220.46	nan		220.46	0		220.46	-249.805		220.46	-171.001
	220.61	nan		220.61	nan		220.61	0		220.61	-250.175		220.61	-171.843
	220.76	nan		220.76	nan		220.76	0		220.76	-250.535		220.76	-172.676
	220.91	nan		220.91	nan		220.91	0		220.91	-250.9		220.91	-173.509
	221.061	nan		221.061	nan		221.061	0		221.061	-251.282		221.061	-174.353
	221.211	nan		221.211	nan		221.211	0		221.211	-251.665		221.211	-175.208
	221.361	nan		221.361	nan		221.361	0		221.361	-252.047		221.361	-176.064
	221.511	nan		221.511	nan		221.511	0		221.511	-252.43		221.511	-176.919
	221.661	nan		221.661	nan		221.661	0		221.661	-252.812		221.661	-177.774
	221.811	nan		221.811	nan		221.811	0		221.811	-253.195		221.811	-178.629
	221.961	nan		221.961	nan		221.961	0		221.961	-253.577		221.961	-179.484
	222.111	nan		222.111	nan		222.111	0		222.111	-253.96		222.111	-180.339
	222.261	nan		222.261	nan		222.261	0		222.261	-254.343		222.261	-181.194
	222.411	nan		222.411	nan		222.411	0		222.411	-254.706		222.411	-182.031
	222.561	nan		222.561	nan		222.561	0		222.561	-255.067		222.561	-182.863
	222.711	nan		222.711	nan		222.711	0		222.711	-255.449		222.711	-183.696
	222.861	nan		222.861	nan		222.861	0		222.861	-255.832		222.861	-184.541
	223.012	nan		223.012	nan		223.012	0		223.012	-256.214		223.012	-185.396
	223.162	nan		223.162	nan		223.162	0		223.162	-256.597		223.162	-186.251
	223.312	nan		223.312	nan		223.312	0		223.312	-256.979		223.312	-187.107
	223.462	nan		223.462	nan		223.462	0		223.462	-257.362		223.462	-187.962
	223.612	nan		223.612	nan		223.612	0		223.612	-257.744		223.612	-188.817
	223.762	nan		223.762	nan		223.762	0		223.762	-258.127		223.762	-189.672
	223.912	nan		223.912	nan		223.912	0		223.912	-258.51		223.912	-190.527
	224.062	nan		224.062	nan		224.062	0		224.062	-258.892		224.062	-191.382
	224.212	nan		224.212	nan		224.212	0		224.212	-259.252		224.212	-192.215
	224.362	nan		224.362	nan		224.362	0		224.362	-259.629		224.362	-193.047
	224.512	nan		224.512	nan		224.512	0		224.512	-260.011		224.512	-193.88
	224.662	nan		224.662	nan		224.662	0		224.662	-260.394		224.662	-194.724
	224.812	nan		224.812	nan		224.812	0		224.812	-260.776		224.812	-195.579
	224.962	nan		224.962	nan		224.962	0		224.962	-261.159		224.962	-196.434
	225.113	nan		225.113	nan		225.113	0		225.113	-261.542		225.113	-197.289
	225.263	nan		225.263	nan		225.263	0		225.263	-261.924		225.263	-198.144
	225.413	nan		225.413	nan		225.413	0		225.413	-262.307		225.413	-199
	225.563	nan		225.563	nan		225.563	0		225.563	-262.689		225.563	-199.855
	225.713	nan		225.713	nan		225.713	0		225.713	-263.072		225.713	-200.71
	225.863	nan		225.863	nan		225.863	0		225.863	-263.452		225.863	-201.563
	226.013	nan		226.013	nan		226.013	0		226.013	-263.821		226.013	-202.395
	226.163	nan		226.163	nan		226.163	0		226.163	-264.204		226.163	-203.228
	226.313	nan		226.313	nan		226.313	0		226.313	-264.586		226.313	-204.061
	226.463	nan		226.463	nan		226.463	0		226.463	-264.969		226.463	-204.902
	226.613	nan		226.613	nan		226.613	0		226.613	-265.351		226.613	-205.757
	226.763	nan		226.763	nan		226.763	0		226.763	-265.734		226.763	-206.612
	226.913	nan		226.913	nan		226.913	0		226.913	-266.116		226.913	-207.467
	227.064	nan		227.064	nan		227.064	0		227.064	-266.499		227.064	-208.322
	227.214	nan		227.214	nan		227.214	0		227.214	-266.881		227.214	-209.177
	227.364	nan		227.364	nan		227.364	0		227.364	-267.264		227.364	-210.032
	227.514	nan		227.514	nan		227.514	0		227.514	-267.647		227.514	-210.888
	227.664	nan		227.664	nan		227.664	0		227.664	-268.027		227.664	-211.74
	227.814	nan		227.814	nan		227.814	0		227.814	-268.409		227.814	-212.573
	227.964	nan		227.964	nan		227.964	0		227.964	-268.791		227.964	-213.406
	228.114	nan		228.114	nan		228.114	0		228.114	-269.174		228.114	-214.238
	228.264	nan		228.264	nan		228.264	0		228.264	-269.556		228.264	-215.074
	228.414	nan		228.414	nan		228.414	0		228.414	-269.939		228.414	-215.929
	228.564	nan		228.564	nan		228.564	0		228.564	-270.322		228.564	-216.784
	228.714	nan		228.714	nan		228.714	0		228.714	-270.704		228.714	-217.64
	228.864	nan		228.864	nan		228.864	0		228.864	-271.087		228.864	-218.495
	229.015	nan		229.015	nan		229.015	0		229.015	-271.469		229.015	-219.35
	229.165	nan		229.165	nan		229.165	0		229.165	-271.852		229.165	-220.205
	229.315	nan		229.315	nan		229.315	0		229.315	-272.234		229.315	-221.06
	229.465	nan		229.465	nan		229.465	0		229.465	-272.627		229.465	-221.915
	229.615	nan		229.615	nan		229.615	0		229.615	-273.01		229.615	-222.747
	229.765	nan		229.765	nan		229.765	0		229.765	-273.392		229.765	-223.58
	229.915	nan		229.915	nan		229.915	0		229.915	-273.775		229.915	-224.413
	230.065	nan		230.065	nan		230.065	0		230.065	-274.157		230.065	-225.245
	230.215	nan		230.215	nan		230.215	0		230.215	-274.54		230.215	-226.097
	230.365	nan		230.365	nan		230.365	0		230.365	-274.922		230.365	-226.952
	230.515	nan		230.515	nan		230.515	0		230.515	-275.305		230.515	-227.807
	230.665	nan		230.665	nan		230.665	0		230.665	-275.688		230.665	-228.662
	230.815	nan		230.815	nan		230.815	0		230.815	-276.07		230.815	-229.517
	230.965	nan		230.965	nan		230.965	0		230.965	-276.453		230.965	-230.372
	231.116	nan		231.116	nan		231.116	0		231.116	-276.835		231.116	-231.228
	231.266	nan		231.266	nan		231.266	0		231.266	-277.238		231.266	-232.083
	231.416	nan		231.416	nan		231.416	0		231.416	-277.624		231.416	-232.919
	231.566	nan		231.566	nan		231.566	0		231.566	-278.007		231.566	-233.751
	231.716	nan		231.716	nan		231.716	0		231.716	-278.389		231.716	-234.584
	231.866	nan		231.866	nan		231.866	0		231.866	-278.772		231.866	-235.416
	232.016	nan		232.016	nan		232.016	0		232.016	-279.154		232.016	-236.259
	232.166	nan		232.166	nan		232.166	0		232.166	-279.537		232.166	-237.114
	232.316	nan		232.316	nan		232.316	0		232.316	-279.919		232.316	-237.969
	232.466	nan		232.466	nan		232.466	0		232.466	-280.302		232.466	-238.824
	232.616	nan		232.616	nan		232.616	0		232.616	-280.684		232.616	-239.679
	232.766	nan		232.766	nan		232.766	0		232.766	-281.067		232.766	-240.535
	232.916	nan		232.916	nan		232.916	0		232.916	-281.455		232.916	-241.39
	233.067	nan		233.067	nan		233.067	0		233.067	-281.86		233.067	-242.245
	233.217	nan		233.217	nan		233.217	0		233.217	-282.252		233.217	-243.087
	233.367	nan		233.367	nan		233.367	0		233.367	-282.634		233.367	-243.919
	233.517	nan		233.517	nan		233.517	0		233.517	-283.017		233.517	-244.752
	233.667	nan		233.667	nan		233.667	0		233.667	-283.399		233.667	-245.584
	233.817	nan		233.817	nan		233.817	0		233.817	-283.782		233.817	-246.417
	233.967	nan		233.967	nan		233.967	0		233.967	-284.164		233.967	-247.271
	234.117	nan		234.117	nan		234.117	0		234.117	-284.547		234.117	-248.126
	234.267	nan		234.267	nan		234.267	0		234.267	-284.93		234.267	-248.981
	234.417	nan		234.417	nan		234.417	0		234.417	-285.312		234.417	-249.836
	234.567	nan		234.567	nan		234.567	0		234.567	-285.695		234.567	-250.692
	234.717	nan		234.717	nan		234.717	0		234.717	-286.089		234.717	-251.547
	234.867	nan		234.867	nan		234.867	0		234.867	-286.494		234.867	-252.402
	235.018	nan		235.018	nan		235.018	0		235.018	-286.893		235.018	-253.251
	235.168	nan		235.168	nan		235.168	0		235.168	-287.276		235.168	-254.084
	235.318	nan		235.318	nan		235.318	0		235.318	-287.658		235.318	-254.916
	235.468	nan		235.468	nan		235.468	0		235.468	-288.041		235.468	-255.749
	235.618	nan		235.618	nan		235.618	0		235.618	-288.423		235.618	-256.582
	235.768	nan		235.768	nan		235.768	0		235.768	-288.806		235.768	-257.423
	235.918	nan		235.918	nan		235.918	0		235.918	-289.189		235.918	-258.278
	236.068	nan		236.068	nan		236.068	0		236.068	-289.571		236.068	-259.133
	236.218	nan		236.218	nan		236.218	0		236.218	-289.954		236.218	-259.988
	236.368	nan		236.368	nan		236.368	0		236.368	-290.336		236.368	-260.843
	236.518	nan		236.518	nan		236.518	0		236.518	-290.735		236.518	-261.698
	236.668	nan		236.668	nan		236.668	0		236.668	-291.14		236.668	-262.554
	236.818	nan		236.818	nan		236.818	0		236.818	-291.545		236.818	-263.409
	236.968	nan		236.968	nan		236.968	0		236.968	-291.931		236.968	-264.245
	237.119	nan		237.119	nan		237.119	0		237.119	-292.314		237.119	-265.078
	237.269	nan		237.269	nan		237.269	0		237.269	-292.696		237.269	-265.91
	237.419	nan		237.419	nan		237.419	0		237.419	-293.079		237.419	-266.743
	237.569	nan		237.569	nan		237.569	0		237.569	-293.461		237.569	-267.576
	237.719	nan		237.719	nan		237.719	0		237.719	-293.844		237.719	-268.424
	237.869	nan		237.869	nan		237.869	0		237.869	-294.226		237.869	-269.28
	238.019	nan		238.019	nan		238.019	0		238.019	-294.609		238.019	-270.135
	238.169	nan		238.169	nan		238.169	0		238.169	-294.992		238.169	-270.99
	238.319	nan		238.319	nan		238.319	0		238.319	-295.393		238.319	-271.845
	238.469	nan		238.469	nan		238.469	0		238.469	-295.798		238.469	-272.7
	238.619	nan		238.619	nan		238.619	0		238.619	-296.203		238.619	-273.555
	238.769	nan		238.769	nan		238.769	0		238.769	-296.601		238.769	-274.403
	238.919	nan		238.919	nan		238.919	0		238.919	-296.983		238.919	-275.236
	239.07	nan		239.07	nan		239.07	0		239.07	-297.366		239.07	-276.068
	239.22	nan		239.22	nan		239.22	0		239.22	-297.748		239.22	-276.901
	239.37	nan		239.37	nan		239.37	0		239.37	-298.131		239.37	-277.734
	239.52	nan		239.52	nan		239.52	0		239.52	-298.514		239.52	-278.566
	239.67	nan		239.67	nan		239.67	0		239.67	-298.896		239.67	-279.421
	239.82	nan		239.82	nan		239.82	0		239.82	-299.279		239.82	-280.276
	239.97	nan		239.97	nan		239.97	0		239.97	-299.661		239.97	-281.131
	240.12	nan		240.12	nan		240.12	0		240.12	-300.063		240.12	-281.986
	240.27	nan		240.27	nan		240.27	0		240.27	-300.468		240.27	-282.841
	240.42	nan		240.42	nan		240.42	0		240.42	-300.873		240.42	-283.696
	240.57	nan		240.57	nan		240.57	0		240.57	-301.278		240.57	-284.551
	240.72	nan		240.72	nan		240.72	0		240.72	-301.667		240.72	-285.391
	240.87	nan		240.87	nan		240.87	0		240.87	-302.05		240.87	-286.223
	241.021	nan		241.021	nan		241.021	0		241.021	-302.432		241.021	-287.056
	241.171	nan		241.171	nan		241.171	0		241.171	-302.815		241.171	-287.888
	241.321	nan		241.321	nan		241.321	0		241.321	-303.197		241.321	-288.721
	241.471	nan		241.471	nan		241.471	0		241.471	-303.58		241.471	-289.557
	241.621	nan		241.621	nan		241.621	0		241.621	-303.963		241.621	-290.412
	241.771	nan		241.771	nan		241.771	0		241.771	-304.345		241.771	-291.267
	241.921	nan		241.921	nan		241.921	0		241.921	-304.746		241.921	-292.122
	242.071	nan		242.071	nan		242.071	0		242.071	-305.151		242.071	-292.977
	242.221	nan		242.221	nan		242.221	0		242.221	-305.556		242.221	-293.832
	242.371	nan		242.371	nan		242.371	0		242.371	-305.961		242.371	-294.687
	242.521	nan		242.521	nan		242.521	0		242.521	-306.366		242.521	-295.542
	242.671	nan		242.671	nan		242.671	0		242.671	-306.748		242.671	-296.375
	242.821	nan		242.821	nan		242.821	0		242.821	-307.131		242.821	-297.207
	242.971	nan		242.971	nan		242.971	0		242.971	-307.513		242.971	-298.04
	243.122	nan		243.122	nan		243.122	0		243.122	-307.896		243.122	-298.873
	243.272	nan		243.272	nan		243.272	0		243.272	-308.279		243.272	-299.705
	243.422	nan		243.422	nan		243.422	0		243.422	-308.661		243.422	-300.542
	243.572	nan		243.572	nan		243.572	0		243.572	-309.044		243.572	-301.397
	243.722	nan		243.722	nan		243.722	0		243.722	-309.442		243.722	-302.252
	243.872	nan		243.872	nan		243.872	0		243.872	-309.847		243.872	-303.108
	244.022	nan		244.022	nan		244.022	0		244.022	-310.252		244.022	-303.963
	244.172	nan		244.172	nan		244.172	0		244.172	-310.657		244.172	-304.818
	244.322	nan		244.322	nan		244.322	0		244.322	-311.062		244.322	-305.673
	244.472	nan		244.472	nan		244.472	0		244.472	-311.462		244.472	-306.523
	244.622	nan		244.622	nan		244.622	0		244.622	-311.844		244.622	-307.355
	244.772	nan		244.772	nan		244.772	0		244.772	-312.227		244.772	-308.188
	244.922	nan		244.922	nan		244.922	0		244.922	-312.609		244.922	-309.021
	245.073	nan		245.073	nan		245.073	0		245.073	-312.992		245.073	-309.853
	245.223	nan		245.223	nan		245.223	0		245.223	-313.375		245.223	-310.686
	245.373	nan		245.373	nan		245.373	0		245.373	-313.757		245.373	-311.522
	245.523	nan		245.523	nan		245.523	0		245.523	-314.15		245.523	-312.377
	245.673	nan		245.673	nan		245.673	0		245.673	-314.555		245.673	-313.233
	245.823	nan		245.823	nan		245.823	0		245.823	-314.96		245.823	-314.088
	245.973	nan		245.973	nan		245.973	0		245.973	-315.365		245.973	-314.943
	246.123	nan		246.123	nan		246.123	0		246.123	-315.77		246.123	-315.798
	246.273	nan		246.273	nan		246.273	0		246.273	-316.176		246.273	-316.653
	246.423	nan		246.423	nan		246.423	0		246.423	-316.573		246.423	-317.5
	246.573	nan		246.573	nan		246.573	0		246.573	-316.955		246.573	-318.333
	246.723	nan		246.723	nan		246.723	0		246.723	-317.338		246.723	-319.166
	246.873	nan		246.873	nan		246.873	0		246.873	-317.72		246.873	-319.998
	247.024	nan		247.024	nan		247.024	0		247.024	-318.103		247.024	-320.831
	247.174	nan		247.174	nan		247.174	0		247.174	-318.485		247.174	-321.663
	247.324	nan		247.324	nan		247.324	0		247.324	-318.872		247.324	-322.497
	247.474	nan		247.474	nan		247.474	0		247.474	-319.277		247.474	-323.352
	247.624	nan		247.624	nan		247.624	0		247.624	-319.682		247.624	-324.207
	247.774	nan		247.774	nan		247.774	0		247.774	-320.087		247.774	-325.063
	247.924	nan		247.924	nan		247.924	0		247.924	-320.492		247.924	-325.918
	248.074	nan		248.074	nan		248.074	0		248.074	-320.897		248.074	-326.773
	248.224	nan		248.224	nan		248.224	0		248.224	-321.302		248.224	-327.628
	248.374	nan		248.374	nan		248.374	0		248.374	-321.699		248.374	-328.474
	248.524	nan		248.524	nan		248.524	0		248.524	-322.081		248.524	-329.307
	248.674	nan		248.674	nan		248.674	0		248.674	-322.464		248.674	-330.14
	248.824	nan		248.824	nan		248.824	0		248.824	-322.847		248.824	-330.972
	248.974	nan		248.974	nan		248.974	0		248.974	-323.229		248.974	-331.805
	249.125	nan		249.125	nan		249.125	0		249.125	-323.612		249.125	-332.637
	249.275	nan		249.275	nan		249.275	0		249.275	-324.012		249.275	-333.47
	249.425	nan		249.425	nan		249.425	0		249.425	-324.417		249.425	-334.322
	249.575	nan		249.575	nan		249.575	0		249.575	-324.822		249.575	-335.177
	249.725	nan		249.725	nan		249.725	0		249.725	-325.228		249.725	-336.032
	249.875	nan		249.875	nan		249.875	0		249.875	-325.633		249.875	-336.887
	250.025	nan		250.025	nan		250.025	0		250.025	-326.038		250.025	-337.742
	250.175	nan		250.175	nan		250.175	0		250.175	-326.443		250.175	-338.597
	250.325	nan		250.325	nan		250.325	0		250.325	-326.841		250.325	-339.445
	250.475	nan		250.475	nan		250.475	0		250.475	-327.223		250.475	-340.278
	250.625	nan		250.625	nan		250.625	0		250.625	-327.606		250.625	-341.11
	250.775	nan		250.775	nan		250.775	0		250.775	-327.988		250.775	-341.943
	250.925	nan		250.925	nan		250.925	0		250.925	-328.371		250.925	-342.776
	251.076	nan		251.076	nan		251.076	0		251.076	-328.761		251.076	-343.608
	251.226	nan		251.226	nan		251.226	0		251.226	-329.166		251.226	-344.441
	251.376	nan		251.376	nan		251.376	0		251.376	-329.571		251.376	-345.285
	251.526	nan		251.526	nan		251.526	0		251.526	-329.976		251.526	-346.141
	251.676	nan		251.676	nan		251.676	0		251.676	-330.381		251.676	-346.996
	251.826	nan		251.826	nan		251.826	0		251.826	-330.786		251.826	-347.851
	251.976	nan		251.976	nan		251.976	0		251.976	-331.192		251.976	-348.706
	252.126	nan		252.126	nan		252.126	0		252.126	-331.597		252.126	-349.561
	252.276	nan		252.276	nan		252.276	0		252.276	-331.998		252.276	-350.413
	252.426	nan		252.426	nan		252.426	0		252.426	-332.38		252.426	-351.245
	252.576	nan		252.576	nan		252.576	0		252.576	-332.763		252.576	-352.078
	252.726	nan		252.726	nan		252.726	0		252.726	-333.146		252.726	-352.91
	252.876	nan		252.876	nan		252.876	0		252.876	-333.528		252.876	-353.743
	253.027	nan		253.027	nan		253.027	0		253.027	-333.929		253.027	-354.576
	253.177	nan		253.177	nan		253.177	0		253.177	-334.334		253.177	-355.408
	253.327	nan		253.327	nan		253.327	0		253.327	-334.739		253.327	-356.244
	253.477	nan		253.477	nan		253.477	0		253.477	-335.144		253.477	-357.099
	253.627	nan		253.627	nan		253.627	0		253.627	-335.549		253.627	-357.954
	253.777	nan		253.777	nan		253.777	0		253.777	-335.954		253.777	-358.809
	253.927	nan		253.927	nan		253.927	0		253.927	-336.359		253.927	-359.664
	254.077	nan		254.077	nan		254.077	0		254.077	-336.764		254.077	-360.519
	254.227	nan		254.227	nan		254.227	0		254.227	-337.169		254.227	-361.375
	254.377	nan		254.377	nan		254.377	0		254.377	-337.554		254.377	-362.209
	254.527	nan		254.527	nan		254.527	0		254.527	-337.936		254.527	-363.042
	254.677	nan		254.677	nan		254.677	0		254.677	-338.319		254.677	-363.874
	254.827	nan		254.827	nan		254.827	0		254.827	-338.706		254.827	-364.707
	254.977	nan		254.977	nan		254.977	0		254.977	-339.111		254.977	-365.54
	255.128	nan		255.128	nan		255.128	0		255.128	-339.516		255.128	-366.372
	255.278	nan		255.278	nan		255.278	0		255.278	-339.921		255.278	-367.205
	255.428	nan		255.428	nan		255.428	0		255.428	-340.326		255.428	-368.052
	255.578	nan		255.578	nan		255.578	0		255.578	-340.731		255.578	-368.907
	255.728	nan		255.728	nan		255.728	0		255.728	-341.136		255.728	-369.762
	255.878	nan		255.878	nan		255.878	0		255.878	-341.541		255.878	-370.617
	256.028	nan		256.028	nan		256.028	0		256.028	-341.946		256.028	-371.472
	256.178	nan		256.178	nan		256.178	0		256.178	-342.351		256.178	-372.327
	256.328	nan		256.328	nan		256.328	0		256.328	-342.743		256.328	-373.17
	256.478	nan		256.478	nan		256.478	0		256.478	-343.126		256.478	-374.002
	256.628	nan		256.628	nan		256.628	0		256.628	-343.508		256.628	-374.835
	256.778	nan		256.778	nan		256.778	0		256.778	-343.902		256.778	-375.668
	256.928	nan		256.928	nan		256.928	0		256.928	-344.307		256.928	-376.5
	257.079	nan		257.079	nan		257.079	0		257.079	-344.712		257.079	-377.333
	257.229	nan		257.229	nan		257.229	0		257.229	-345.117		257.229	-378.165
	257.379	nan		257.379	nan		257.379	0		257.379	-345.522		257.379	-378.999
	257.529	nan		257.529	nan		257.529	0		257.529	-345.927		257.529	-379.854
	257.679	nan		257.679	nan		257.679	0		257.679	-346.332		257.679	-380.709
	257.829	nan		257.829	nan		257.829	0		257.829	-346.737		257.829	-381.564
	257.979	nan		257.979	nan		257.979	0		257.979	-347.142		257.979	-382.42
	258.129	nan		258.129	nan		258.129	0		258.129	-347.547		258.129	-383.275
	258.279	nan		258.279	nan		258.279	0		258.279	-347.949		258.279	-384.127
	258.429	nan		258.429	nan		258.429	0		258.429	-348.332		258.429	-384.96
	258.579	nan		258.579	nan		258.579	0		258.579	-348.714		258.579	-385.792
	258.729	nan		258.729	nan		258.729	0		258.729	-349.112		258.729	-386.625
	258.879	nan		258.879	nan		258.879	0		258.879	-349.517		258.879	-387.457
	259.03	nan		259.03	nan		259.03	0		259.03	-349.922		259.03	-388.29
	259.18	nan		259.18	nan		259.18	0		259.18	-350.327		259.18	-389.123
	259.33	nan		259.33	nan		259.33	0		259.33	-350.732		259.33	-389.955
	259.48	nan		259.48	nan		259.48	0		259.48	-351.137		259.48	-390.796
	259.63	nan		259.63	nan		259.63	0		259.63	-351.542		259.63	-391.651
	259.78	nan		259.78	nan		259.78	0		259.78	-351.947		259.78	-392.506
	259.93	nan		259.93	nan		259.93	0		259.93	-352.352		259.93	-393.361
	260.08	nan		260.08	nan		260.08	0		260.08	-352.757		260.08	-394.216
	260.23	nan		260.23	nan		260.23	0		260.23	-353.163		260.23	-395.071
	260.38	nan		260.38	nan		260.38	0		260.38	-353.554		260.38	-395.913
	260.53	nan		260.53	nan		260.53	0		260.53	-353.937		260.53	-396.746
	260.68	nan		260.68	nan		260.68	0		260.68	-354.337		260.68	-397.579
	260.83	nan		260.83	nan		260.83	0		260.83	-354.742		260.83	-398.411
	260.98	nan		260.98	nan		260.98	0		260.98	-355.147		260.98	-399.244
	261.131	nan		261.131	nan		261.131	0		261.131	-355.552		261.131	-400.076
	261.281	nan		261.281	nan		261.281	0		261.281	-355.957		261.281	-400.909
	261.431	nan		261.431	nan		261.431	0		261.431	-356.362		261.431	-401.742
	261.581	nan		261.581	nan		261.581	0		261.581	-356.767		261.581	-402.587
	261.731	nan		261.731	nan		261.731	0		261.731	-357.172		261.731	-403.442
	261.881	nan		261.881	nan		261.881	0		261.881	-357.578		261.881	-404.297
	262.031	nan		262.031	nan		262.031	0		262.031	-357.983		262.031	-405.152
	262.181	nan		262.181	nan		262.181	0		262.181	-358.388		262.181	-406.007
	262.331	nan		262.331	nan		262.331	0		262.331	-358.793		262.331	-406.863
	262.481	nan		262.481	nan		262.481	0		262.481	-359.176		262.481	-407.696
	262.631	nan		262.631	nan		262.631	0		262.631	-359.577		262.631	-408.529
	262.781	nan		262.781	nan		262.781	0		262.781	-359.982		262.781	-409.361
	262.931	nan		262.931	nan		262.931	0		262.931	-360.387		262.931	-410.194
	263.082	nan		263.082	nan		263.082	0		263.082	-360.792		263.082	-411.027
	263.232	nan		263.232	nan		263.232	0		263.232	-361.197		263.232	-411.859
	263.382	nan		263.382	nan		263.382	0		263.382	-361.602		263.382	-412.692
	263.532	nan		263.532	nan		263.532	0		263.532	-362.007		263.532	-413.525
	263.682	nan		263.682	nan		263.682	0		263.682	-362.413		263.682	-414.372
	263.832	nan		263.832	nan		263.832	0		263.832	-362.818		263.832	-415.228
	263.982	nan		263.982	nan		263.982	0		263.982	-363.223		263.982	-416.083
	264.132	nan		264.132	nan		264.132	0		264.132	-363.628		264.132	-416.938
	264.282	nan		264.282	nan		264.282	0		264.282	-364.033		264.282	-417.793
	264.432	nan		264.432	nan		264.432	0		264.432	-364.433		264.432	-418.643
	264.582	nan		264.582	nan		264.582	0		264.582	-364.832		264.582	-419.476
	264.732	nan		264.732	nan		264.732	0		264.732	-365.237		264.732	-420.308
	264.882	nan		264.882	nan		264.882	0		264.882	-365.642		264.882	-421.141
	265.033	nan		265.033	nan		265.033	0		265.033	-366.048		265.033	-421.974
	265.183	nan		265.183	nan		265.183	0		265.183	-366.453		265.183	-422.806
	265.333	nan		265.333	nan		265.333	0		265.333	-366.858		265.333	-423.639
	265.483	nan		265.483	nan		265.483	0		265.483	-367.263		265.483	-424.471
	265.633	nan		265.633	nan		265.633	0		265.633	-367.668		265.633	-425.304
	265.783	nan		265.783	nan		265.783	0		265.783	-368.073		265.783	-426.152
	265.933	nan		265.933	nan		265.933	0		265.933	-368.478		265.933	-427.007
	266.083	nan		266.083	nan		266.083	0		266.083	-368.883		266.083	-427.863
	266.233	nan		266.233	nan		266.233	0		266.233	-369.288		266.233	-428.718
	266.383	nan		266.383	nan		266.383	0		266.383	-369.693		266.383	-429.573
	266.533	nan		266.533	nan		266.533	0		266.533	-370.103		266.533	-430.419
	266.683	nan		266.683	nan		266.683	0		266.683	-370.508		266.683	-431.252
	266.833	nan		266.833	nan		266.833	0		266.833	-370.913		266.833	-432.084
	266.983	nan		266.983	nan		266.983	0		266.983	-371.318		266.983	-432.917
	267.134	nan		267.134	nan		267.134	0		267.134	-371.723		267.134	-433.75
	267.284	nan		267.284	nan		267.284	0		267.284	-372.128		267.284	-434.582
	267.434	nan		267.434	nan		267.434	0		267.434	-372.533		267.434	-435.415
	267.584	nan		267.584	nan		267.584	0		267.584	-372.938		267.584	-436.247
	267.734	nan		267.734	nan		267.734	0		267.734	-373.343		267.734	-437.08
	267.884	nan		267.884	nan		267.884	0		267.884	-373.748		267.884	-437.926
	268.034	nan		268.034	nan		268.034	0		268.034	-374.154		268.034	-438.781
	268.184	nan		268.184	nan		268.184	0		268.184	-374.559		268.184	-439.637
	268.334	nan		268.334	nan		268.334	0		268.334	-374.964		268.334	-440.492
	268.484	nan		268.484	nan		268.484	0		268.484	-375.377		268.484	-441.347
	268.634	nan		268.634	nan		268.634	0		268.634	-375.794		268.634	-442.192
	268.784	nan		268.784	nan		268.784	0		268.784	-376.199		268.784	-443.024
	268.934	nan		268.934	nan		268.934	0		268.934	-376.604		268.934	-443.857
	269.085	nan		269.085	nan		269.085	0		269.085	-377.009		269.085	-444.69
	269.235	nan		269.235	nan		269.235	0		269.235	-377.414		269.235	-445.522
	269.385	nan		269.385	nan		269.385	0		269.385	-377.82		269.385	-446.355
	269.535	nan		269.535	nan		269.535	0		269.535	-378.225		269.535	-447.187
	269.685	nan		269.685	nan		269.685	0		269.685	-378.63		269.685	-448.02
	269.835	nan		269.835	nan		269.835	0		269.835	-379.035		269.835	-448.853
	269.985	nan		269.985	nan		269.985	0		269.985	-379.44		269.985	-449.695
	270.135	nan		270.135	nan		270.135	0		270.135	-379.845		270.135	-450.55
	270.285	nan		270.285	nan		270.285	0		270.285	-380.25		270.285	-451.405
	270.435	nan		270.435	nan		270.435	0		270.435	-380.656		270.435	-452.26
	270.585	nan		270.585	nan		270.585	0		270.585	-381.083		270.585	-453.115
	270.735	nan		270.735	nan		270.735	0		270.735	-381.501		270.735	-453.961
	270.885	nan		270.885	nan		270.885	0		270.885	-381.906		270.885	-454.793
	271.036	nan		271.036	nan		271.036	0		271.036	-382.311		271.036	-455.626
	271.186	nan		271.186	nan		271.186	0		271.186	-382.717		271.186	-456.459
	271.336	nan		271.336	nan		271.336	0		271.336	-383.122		271.336	-457.291
	271.486	nan		271.486	nan		271.486	0		271.486	-383.527		271.486	-458.124
	271.636	nan		271.636	nan		271.636	0		271.636	-383.932		271.636	-458.956
	271.786	nan		271.786	nan		271.786	0		271.786	-384.337		271.786	-459.789
	271.936	nan		271.936	nan		271.936	0		271.936	-384.742		271.936	-460.622
	272.086	nan		272.086	nan		272.086	0		272.086	-385.147		272.086	-461.457
	272.236	nan		272.236	nan		272.236	0		272.236	-385.552		272.236	-462.312
	272.386	nan		272.386	nan		272.386	0		272.386	-385.957		272.386	-463.167
	272.536	nan		272.536	nan		272.536	0		272.536	-386.376		272.536	-464.022
	272.686	nan		272.686	nan		272.686	0		272.686	-386.803		272.686	-464.878
	272.836	nan		272.836	nan		272.836	0		272.836	-387.225		272.836	-465.726
	272.986	nan		272.986	nan		272.986	0		272.986	-387.63		272.986	-466.559
	273.137	nan		273.137	nan		273.137	0		273.137	-388.035		273.137	-467.391
	273.287	nan		273.287	nan		273.287	0		273.287	-388.44		273.287	-468.224
	273.437	nan		273.437	nan		273.437	0		273.437	-388.845		273.437	-469.057
	273.587	nan		273.587	nan		273.587	0		273.587	-389.25		273.587	-469.889
	273.737	nan		273.737	nan		273.737	0		273.737	-389.655		273.737	-470.722
	273.887	nan		273.887	nan		273.887	0		273.887	-390.06		273.887	-471.555
	274.037	nan		274.037	nan		274.037	0		274.037	-390.465		274.037	-472.387
	274.187	nan		274.187	nan		274.187	0		274.187	-390.87		274.187	-473.22
	274.337	nan		274.337	nan		274.337	0		274.337	-391.275		274.337	-474.069
	274.487	nan		274.487	nan		274.487	0		274.487	-391.683		274.487	-474.924
	274.637	nan		274.637	nan		274.637	0		274.637	-392.11		274.637	-475.779
	274.787	nan		274.787	nan		274.787	0		274.787	-392.538		274.787	-476.634
	274.937	nan		274.937	nan		274.937	0		274.937	-392.964		274.937	-477.488
	275.088	nan		275.088	nan		275.088	0		275.088	-393.369		275.088	-478.321
	275.238	nan		275.238	nan		275.238	0		275.238	-393.774		275.238	-479.153
	275.388	nan		275.388	nan		275.388	0		275.388	-394.179		275.388	-479.986
	275.538	nan		275.538	nan		275.538	0		275.538	-394.584		275.538	-480.819
	275.688	nan		275.688	nan		275.688	0		275.688	-394.989		275.688	-481.651
	275.838	nan		275.838	nan		275.838	0		275.838	-395.394		275.838	-482.484
	275.988	nan		275.988	nan		275.988	0		275.988	-395.799		275.988	-483.317
	276.138	nan		276.138	nan		276.138	0		276.138	-396.205		276.138	-484.149
	276.288	nan		276.288	nan		276.288	0		276.288	-396.61		276.288	-484.982
	276.438	nan		276.438	nan		276.438	0		276.438	-397.015		276.438	-485.82
	276.588	nan		276.588	nan		276.588	0		276.588	-397.431		276.588	-486.675
	276.738	nan		276.738	nan		276.738	0		276.738	-397.859		276.738	-487.53
	276.888	nan		276.888	nan		276.888	0		276.888	-398.286		276.888	-488.385
	277.039	nan		277.039	nan		277.039	0		277.039	-398.714		277.039	-489.24
	277.189	nan		277.189	nan		277.189	0		277.189	-399.125		277.189	-490.079
	277.339	nan		277.339	nan		277.339	0		277.339	-399.53		277.339	-490.912
	277.489	nan		277.489	nan		277.489	0		277.489	-399.935		277.489	-491.745
	277.639	nan		277.639	nan		277.639	0		277.639	-400.34		277.639	-492.577
	277.789	nan		277.789	nan		277.789	0		277.789	-400.745		277.789	-493.41
	277.939	nan		277.939	nan		277.939	0		277.939	-401.151		277.939	-494.242
	278.089	nan		278.089	nan		278.089	0		278.089	-401.556		278.089	-495.075
	278.239	nan		278.239	nan		278.239	0		278.239	-401.961		278.239	-495.908
	278.389	nan		278.389	nan		278.389	0		278.389	-402.366		278.389	-496.74
	278.539	nan		278.539	nan		278.539	0		278.539	-402.771		278.539	-497.573
	278.689	nan		278.689	nan		278.689	0		278.689	-403.194		278.689	-498.42
	278.839	nan		278.839	nan		278.839	0		278.839	-403.621		278.839	-499.275
	278.989	nan		278.989	nan		278.989	0		278.989	-404.049		278.989	-500.13
	279.14	nan		279.14	nan		279.14	0		279.14	-404.477		279.14	-500.985
	279.29	nan		279.29	nan		279.29	0		279.29	-404.898		279.29	-501.834
	279.44	nan		279.44	nan		279.44	0		279.44	-405.303		279.44	-502.667
	279.59	nan		279.59	nan		279.59	0		279.59	-405.708		279.59	-503.499
	279.74	nan		279.74	nan		279.74	0		279.74	-406.113		279.74	-504.332
	279.89	nan		279.89	nan		279.89	0		279.89	-406.518		279.89	-505.165
	280.04	nan		280.04	nan		280.04	0		280.04	-406.923		280.04	-505.997
	280.19	nan		280.19	nan		280.19	0		280.19	-407.329		280.19	-506.83
	280.34	nan		280.34	nan		280.34	0		280.34	-407.734		280.34	-507.663
	280.49	nan		280.49	nan		280.49	0		280.49	-408.139		280.49	-508.495
	280.64	nan		280.64	nan		280.64	0		280.64	-408.544		280.64	-509.328
	280.79	nan		280.79	nan		280.79	0		280.79	-408.972		280.79	-510.16
	280.94	nan		280.94	nan		280.94	0		280.94	-409.399		280.94	-511.014
	281.091	nan		281.091	nan		281.091	0		281.091	-409.827		281.091	-511.869
	281.241	nan		281.241	nan		281.241	0		281.241	-410.254		281.241	-512.724
	281.391	nan		281.391	nan		281.391	0		281.391	-410.682		281.391	-513.579
	281.541	nan		281.541	nan		281.541	0		281.541	-411.093		281.541	-514.418
	281.691	nan		281.691	nan		281.691	0		281.691	-411.498		281.691	-515.251
	281.841	nan		281.841	nan		281.841	0		281.841	-411.903		281.841	-516.083
	281.991	nan		281.991	nan		281.991	0		281.991	-412.308		281.991	-516.916
	282.141	nan		282.141	nan		282.141	0		282.141	-412.713		282.141	-517.749
	282.291	nan		282.291	nan		282.291	0		282.291	-413.119		282.291	-518.581
	282.441	nan		282.441	nan		282.441	0		282.441	-413.524		282.441	-519.414
	282.591	nan		282.591	nan		282.591	0		282.591	-413.929		282.591	-520.246
	282.741	nan		282.741	nan		282.741	0		282.741	-414.337		282.741	-521.079
	282.891	nan		282.891	nan		282.891	0		282.891	-414.764		282.891	-521.912
	283.042	nan		283.042	nan		283.042	0		283.042	-415.192		283.042	-522.747
	283.192	nan		283.192	nan		283.192	0		283.192	-415.619		283.192	-523.602
	283.342	nan		283.342	nan		283.342	0		283.342	-416.047		283.342	-524.457
	283.492	nan		283.492	nan		283.492	0		283.492	-416.474		283.492	-525.312
	283.642	nan		283.642	nan		283.642	0		283.642	-416.901		283.642	-526.166
	283.792	nan		283.792	nan		283.792	0		283.792	-417.306		283.792	-526.998
	283.942	nan		283.942	nan		283.942	0		283.942	-417.711		283.942	-527.831
	284.092	nan		284.092	nan		284.092	0		284.092	-418.116		284.092	-528.664
	284.242	nan		284.242	nan		284.242	0		284.242	-418.521		284.242	-529.496
	284.392	nan		284.392	nan		284.392	0		284.392	-418.926		284.392	-530.329
	284.542	nan		284.542	nan		284.542	0		284.542	-419.331		284.542	-531.162
	284.692	nan		284.692	nan		284.692	0		284.692	-419.736		284.692	-531.994
	284.842	nan		284.842	nan		284.842	0		284.842	-420.144		284.842	-532.827
	284.992	nan		284.992	nan		284.992	0		284.992	-420.572		284.992	-533.659
	285.143	nan		285.143	nan		285.143	0		285.143	-420.999		285.143	-534.492
	285.293	nan		285.293	nan		285.293	0		285.293	-421.427		285.293	-535.329
	285.443	nan		285.443	nan		285.443	0		285.443	-421.855		285.443	-536.184
	285.593	nan		285.593	nan		285.593	0		285.593	-422.282		285.593	-537.039
	285.743	nan		285.743	nan		285.743	0		285.743	-422.71		285.743	-537.894
	285.893	nan		285.893	nan		285.893	0		285.893	-423.131		285.893	-538.743
	286.043	nan		286.043	nan		286.043	0		286.043	-423.536		286.043	-539.575
	286.193	nan		286.193	nan		286.193	0		286.193	-423.941		286.193	-540.408
	286.343	nan		286.343	nan		286.343	0		286.343	-424.346		286.343	-541.24
	286.493	nan		286.493	nan		286.493	0		286.493	-424.751		286.493	-542.073
	286.643	nan		286.643	nan		286.643	0		286.643	-425.156		286.643	-542.906
	286.793	nan		286.793	nan		286.793	0		286.793	-425.561		286.793	-543.738
	286.943	nan		286.943	nan		286.943	0		286.943	-425.967		286.943	-544.571
	287.094	nan		287.094	nan		287.094	0		287.094	-426.395		287.094	-545.404
	287.244	nan		287.244	nan		287.244	0		287.244	-426.823		287.244	-546.236
	287.394	nan		287.394	nan		287.394	0		287.394	-427.25		287.394	-547.069
	287.544	nan		287.544	nan		287.544	0		287.544	-427.678		287.544	-547.905
	287.694	nan		287.694	nan		287.694	0		287.694	-428.105		287.694	-548.76
	287.844	nan		287.844	nan		287.844	0		287.844	-428.533		287.844	-549.615
	287.994	nan		287.994	nan		287.994	0		287.994	-428.96		287.994	-550.47
	288.144	nan		288.144	nan		288.144	0		288.144	-429.378		288.144	-551.316
	288.294	nan		288.294	nan		288.294	0		288.294	-429.783		288.294	-552.148
	288.444	nan		288.444	nan		288.444	0		288.444	-430.189		288.444	-552.981
	288.594	nan		288.594	nan		288.594	0		288.594	-430.594		288.594	-553.814
	288.744	nan		288.744	nan		288.744	0		288.744	-430.999		288.744	-554.646
	288.894	nan		288.894	nan		288.894	0		288.894	-431.404		288.894	-555.479
	289.045	nan		289.045	nan		289.045	0		289.045	-431.809		289.045	-556.311
	289.195	nan		289.195	nan		289.195	0		289.195	-432.234		289.195	-557.144
	289.345	nan		289.345	nan		289.345	0		289.345	-432.661		289.345	-557.977
	289.495	nan		289.495	nan		289.495	0		289.495	-433.089		289.495	-558.809
	289.645	nan		289.645	nan		289.645	0		289.645	-433.517		289.645	-559.642
	289.795	nan		289.795	nan		289.795	0		289.795	-433.944		289.795	-560.475
	289.945	nan		289.945	nan		289.945	0		289.945	-434.372		289.945	-561.33
	290.095	nan		290.095	nan		290.095	0		290.095	-434.799		290.095	-562.185
	290.245	nan		290.245	nan		290.245	0		290.245	-435.227		290.245	-563.04
	290.395	nan		290.395	nan		290.395	0		290.395	-435.644		290.395	-563.885
	290.545	nan		290.545	nan		290.545	0		290.545	-436.049		290.545	-564.718
	290.695	nan		290.695	nan		290.695	0		290.695	-436.454		290.695	-565.55
	290.845	nan		290.845	nan		290.845	0		290.845	-436.859		290.845	-566.383
	290.995	nan		290.995	nan		290.995	0		290.995	-437.265		290.995	-567.216
	291.146	nan		291.146	nan		291.146	0		291.146	-437.67		291.146	-568.048
	291.296	nan		291.296	nan		291.296	0		291.296	-438.089		291.296	-568.881
	291.446	nan		291.446	nan		291.446	0		291.446	-438.516		291.446	-569.713
	291.596	nan		291.596	nan		291.596	0		291.596	-438.944		291.596	-570.546
	291.746	nan		291.746	nan		291.746	0		291.746	-439.371		291.746	-571.379
	291.896	nan		291.896	nan		291.896	0		291.896	-439.799		291.896	-572.211
	292.046	nan		292.046	nan		292.046	0		292.046	-440.226		292.046	-573.044
	292.196	nan		292.196	nan		292.196	0		292.196	-440.654		292.196	-573.894
	292.346	nan		292.346	nan		292.346	0		292.346	-441.082		292.346	-574.749
	292.496	nan		292.496	nan		292.496	0		292.496	-441.509		292.496	-575.604
	292.646	nan		292.646	nan		292.646	0		292.646	-441.929		292.646	-576.451
	292.796	nan		292.796	nan		292.796	0		292.796	-442.334		292.796	-577.284
	292.946	nan		292.946	nan		292.946	0		292.946	-442.739		292.946	-578.116
	293.097	nan		293.097	nan		293.097	0		293.097	-443.144		293.097	-578.949
	293.247	nan		293.247	nan		293.247	0		293.247	-443.549		293.247	-579.781
	293.397	nan		293.397	nan		293.397	0		293.397	-443.96		293.397	-580.614
	293.547	nan		293.547	nan		293.547	0		293.547	-444.387		293.547	-581.447
	293.697	nan		293.697	nan		293.697	0		293.697	-444.815		293.697	-582.279
	293.847	nan		293.847	nan		293.847	0		293.847	-445.242		293.847	-583.112
	293.997	nan		293.997	nan		293.997	0		293.997	-445.67		293.997	-583.944
	294.147	nan		294.147	nan		294.147	0		294.147	-446.097		294.147	-584.777
	294.297	nan		294.297	nan		294.297	0		294.297	-446.525		294.297	-585.61
	294.447	nan		294.447	nan		294.447	0		294.447	-446.952		294.447	-586.451
	294.597	nan		294.597	nan		294.597	0		294.597	-447.38		294.597	-587.306
	294.747	nan		294.747	nan		294.747	0		294.747	-447.808		294.747	-588.161
	294.897	nan		294.897	nan		294.897	0		294.897	-448.231		294.897	-589.013
	295.048	nan		295.048	nan		295.048	0		295.048	-448.637		295.048	-589.846
	295.198	nan		295.198	nan		295.198	0		295.198	-449.042		295.198	-590.678
	295.348	nan		295.348	nan		295.348	0		295.348	-449.447		295.348	-591.511
	295.498	nan		295.498	nan		295.498	0		295.498	-449.852		295.498	-592.343
	295.648	nan		295.648	nan		295.648	0		295.648	-450.274		295.648	-593.176
	295.798	nan		295.798	nan		295.798	0		295.798	-450.702		295.798	-594.009
	295.948	nan		295.948	nan		295.948	0		295.948	-451.129		295.948	-594.841
	296.098	nan		296.098	nan		296.098	0		296.098	-451.557		296.098	-595.674
	296.248	nan		296.248	nan		296.248	0		296.248	-451.985		296.248	-596.507
	296.398	nan		296.398	nan		296.398	0		296.398	-452.412		296.398	-597.339
	296.548	nan		296.548	nan		296.548	0		296.548	-452.84		296.548	-598.172
	296.698	nan		296.698	nan		296.698	0		296.698	-453.267		296.698	-599.004
	296.848	nan		296.848	nan		296.848	0		296.848	-453.695		296.848	-599.858
	296.998	nan		296.998	nan		296.998	0		296.998	-454.122		296.998	-600.713
	297.149	nan		297.149	nan		297.149	0		297.149	-454.55		297.149	-601.568
	297.299	nan		297.299	nan		297.299	0		297.299	-454.958		297.299	-602.404
	297.449	nan		297.449	nan		297.449	0		297.449	-455.363		297.449	-603.237
	297.599	nan		297.599	nan		297.599	0		297.599	-455.768		297.599	-604.069
	297.749	nan		297.749	nan		297.749	0		297.749	-456.178		297.749	-604.902
	297.899	nan		297.899	nan		297.899	0		297.899	-456.606		297.899	-605.734
	298.049	nan		298.049	nan		298.049	0		298.049	-457.033		298.049	-606.567
	298.199	nan		298.199	nan		298.199	0		298.199	-457.461		298.199	-607.4
	298.349	nan		298.349	nan		298.349	0		298.349	-457.888		298.349	-608.232
	298.499	nan		298.499	nan		298.499	0		298.499	-458.316		298.499	-609.065
	298.649	nan		298.649	nan		298.649	0		298.649	-458.744		298.649	-609.898
	298.799	nan		298.799	nan		298.799	0		298.799	-459.171		298.799	-610.73
	298.949	nan		298.949	nan		298.949	0		298.949	-459.599		298.949	-611.563
	299.1	nan		299.1	nan		299.1	0		299.1	-460.026		299.1	-612.403
	299.25	nan		299.25	nan		299.25	0		299.25	-460.454		299.25	-613.258
	299.4	nan		299.4	nan		299.4	0		299.4	-460.881		299.4	-614.113
	299.55	nan		299.55	nan		299.55	0		299.55	-461.299		299.55	-614.959
	299.7	nan		299.7	nan		299.7	0		299.7	-461.704		299.7	-615.791
[truncated: 2 more rows]

## Sheet: Figure 3c
						Number of Silicon atoms with X Bonds:
	Pressure [GPa]	Coordination Number			Pressure [GPa]	2-Bonds	3-Bonds	4-Bonds	5-Bonds	6-Bonds	7-Bonds	8-Bonds	9-Bonds
	0	4.00284			0	0	143	109990	459	0	0	0	0
	1	4.00302			1	0	128	110001	463	0	0	0	0
	2	4.00332			2	0	103	110019	470	0	0	0	0
	3	4.00365			3	0	77	110032	483	0	0	0	0
	4	4.00394			4	0	65	110029	498	0	0	0	0
	5	4.00427			5	0	55	110013	523	1	0	0	0
	6	4.00492			6	0	41	109971	579	1	0	0	0
	7	4.00615			7	0	32	109876	682	2	0	0	0
	8	4.00831			8	0	25	109731	828	8	0	0	0
	9	4.01103			9	0	18	109467	1094	13	0	0	0
	10	4.01561			10	0	11	109120	1440	21	0	0	0
	11	4.02379			11	0	5	108434	2109	44	0	0	0
	12	4.03065			12	0	5	107493	3009	85	0	0	0
	13	4.04122			13	0	4	106294	4117	177	0	0	0
	14	4.05858			14	0	7	104714	5582	289	0	0	0
	15	4.08345			15	0	4	102465	7637	486	0	0	0
	16	4.09975			16	0	2	99924	9920	746	0	0	0
	17	4.12129			17	0	1	96446	12914	1231	0	0	0
	18	4.17943			18	0	2	93009	15824	1757	0	0	0
	19	4.22191			19	0	1	89040	18893	2658	0	0	0
	20	4.26404			20	0	2	85171	21854	3565	0	0	0
	21	4.2734			21	0	5	80389	25360	4836	2	0	0
	22	4.36067			22	0	1	76226	28180	6183	2	0	0
	23	4.40902			23	0	1	71566	31289	7735	1	0	0
	24	4.40969			24	0	2	67157	34171	9261	1	0	0
	25	4.48306			25	0	1	62516	36801	11273	1	0	0
	26	4.55225			26	0	0	58169	39150	13268	5	0	0
	27	4.61928			27	0	0	53532	41561	15497	2	0	0
	28	4.6286			28	0	0	49412	43604	17558	18	0	0
	29	4.76538			29	0	3	45330	45275	19973	11	0	0
	30	4.75606			30	0	0	41553	46615	22402	22	0	0
	31	4.82649			31	0	0	37875	47600	25094	23	0	0
	32	4.89702			32	0	0	34212	48682	27671	27	0	0
	33	4.97369			33	0	0	31323	49358	29874	37	0	0
	34	5.0152			34	0	0	28322	49987	32225	58	0	0
	35	5.03525			35	0	0	25633	50411	34485	63	0	0
	36	5.10067			36	0	0	23637	50550	36348	57	0	0
	37	5.07811			37	0	0	21772	50827	37908	85	0	0
	38	5.19553			38	0	0	19891	50464	40126	111	0	0
	39	5.2207			39	0	0	18228	50323	41920	121	0	0
	40	5.15056			40	0	0	16735	49828	43891	138	0	0
	41	5.18827			41	0	0	15503	49409	45498	182	0	0
	42	5.24665			42	0	0	14598	49534	46266	194	0	0
	43	5.23669			43	0	0	13491	48831	48070	200	0	0
	44	5.31072			44	0	0	12545	48020	49790	237	0	0
	45	5.35582			45	0	0	11907	47833	50603	248	1	0
	46	5.28382			46	0	0	10907	47124	52281	280	0	0
	47	5.38323			47	0	0	10227	46600	53464	300	1	0
	48	5.37375			48	0	0	9582	45881	54791	337	1	0
	49	5.37589			49	0	0	9097	45425	55700	370	0	0
	50	5.37038			50	0	0	8488	44813	56867	424	0	0
	51	5.35065			51	0	0	8009	44567	57586	429	1	0
	52	5.49582			52	0	0	7511	43620	58962	499	0	0
	53	5.36929			53	0	0	7109	43398	59554	530	1	0
	54	5.49479			54	0	0	6727	42850	60413	601	1	0
	55	5.46189			55	0	0	6207	41771	61946	667	1	0
	56	5.5058			56	0	0	5878	41280	62725	709	0	0
	57	5.4177			57	0	0	5540	41266	63055	729	2	0
	58	5.55589			58	0	0	5175	40722	63924	769	2	0
	59	5.51876			59	0	0	4933	40052	64810	797	0	0
	60	5.53304			60	0	0	4700	39421	65643	824	4	0
	61	5.54148			61	0	0	4391	38799	66477	925	0	0
	62	5.56195			62	0	0	4207	38449	66972	960	4	0
	63	5.57955			63	0	0	4098	38540	67004	946	4	0
	64	5.52413			64	0	0	3790	37529	68194	1072	7	0
	65	5.54896			65	0	0	3636	37421	68464	1067	4	0
	66	5.63478			66	0	0	3372	36228	69792	1196	4	0
	67	5.62997			67	0	0	3129	35503	70690	1267	3	0
	68	5.59507			68	0	0	3024	35311	70978	1273	6	0
	69	5.62201			69	0	0	2859	35162	71305	1261	5	0
	70	5.6482			70	0	0	2704	34660	71857	1367	4	0
	71	5.56126			71	0	0	2504	33717	72935	1429	7	0
	72	5.66388			72	0	0	2333	33233	73444	1571	11	0
	73	5.6654			73	0	0	2282	33334	73465	1500	11	0
	74	5.69819			74	0	0	2082	32190	74614	1689	17	0
	75	5.63086			75	0	0	2021	32030	74822	1708	11	0
	76	5.69607			76	0	0	1943	31535	75309	1798	7	0
	77	5.67364			77	0	0	1818	30887	76007	1867	13	0
	78	5.6669			78	0	0	1777	30734	76189	1882	10	0
	79	5.70438			79	0	0	1674	30010	76875	2025	8	0
	80	5.71861			80	0	0	1624	29556	77225	2173	14	0
	81	5.68806			81	0	0	1521	29277	77636	2148	10	0
	82	5.6841			82	0	0	1500	28926	77892	2259	15	0
	83	5.64963			83	0	0	1438	28840	78041	2259	14	0
	84	5.68443			84	0	0	1359	28347	78539	2333	14	0
	85	5.66467			85	0	0	1297	27945	78944	2387	19	0
	86	5.72709			86	0	0	1259	28006	78940	2375	12	0
	87	5.74171			87	0	0	1176	27272	79573	2552	19	0
	88	5.67768			88	0	0	1109	27057	79746	2663	17	0
	89	5.68262			89	0	0	1002	26062	80652	2847	29	0
	90	5.72521			90	0	0	963	25702	81004	2899	24	0
	91	5.70262			91	0	0	955	26145	80676	2791	25	0
	92	5.73684			92	0	0	876	25369	81310	3002	35	0
	93	5.7817			93	0	0	861	24887	81749	3072	23	0
	94	5.77258			94	0	0	814	24923	81742	3080	33	0
	95	5.79998			95	0	0	748	24128	82346	3341	29	0
	96	5.72509			96	0	0	694	23502	82768	3589	39	0
	97	5.78223			97	0	0	641	23151	83179	3580	41	0
	98	5.77889			98	0	0	646	22919	83261	3735	31	0
	99	5.73132			99	0	0	604	22659	83499	3794	36	0
	100	5.81611			100	0	0	607	22432	83662	3853	38	0
	101	5.74679			101	0	0	578	21908	84062	4007	37	0
	102	5.78175			102	0	0	550	21936	84016	4047	43	0
	103	5.83694			103	0	0	535	21651	84251	4112	43	0
	104	5.73861			104	0	0	493	21234	84477	4336	52	0
	105	5.8454			105	0	0	487	20988	84730	4344	43	0
	106	5.8128			106	0	0	459	20477	85051	4552	53	0
	107	5.81291			107	0	0	454	20372	85053	4660	53	0
	108	5.85078			108	0	0	436	19948	85418	4730	60	0
	109	5.83026			109	0	0	428	20104	85266	4739	55	0
	110	5.82457			110	0	0	391	19210	85788	5121	82	0
	111	5.85083			111	0	0	358	19196	85858	5124	56	0
	112	5.86459			112	0	0	349	18968	85983	5231	61	0
	113	5.84112			113	0	0	355	18995	86008	5160	74	0
	114	5.85647			114	0	0	312	18212	86478	5516	74	0
	115	5.86892			115	0	0	310	18200	86445	5565	72	0
	116	5.80367			116	0	0	281	17789	86684	5757	81	0
	117	5.79843			117	0	0	282	17750	86862	5621	77	0
	118	5.86551			118	0	0	265	17494	87004	5748	81	0
	119	5.89354			119	0	0	245	17152	87296	5816	83	0
	120	5.84957			120	0	0	222	16766	87319	6176	109	0
	121	5.8748			121	0	0	236	16856	87349	6061	90	0
	122	5.90452			122	0	0	234	16490	87507	6264	97	0
	123	5.89085			123	0	0	219	16740	87412	6141	80	0
	124	5.91931			124	0	0	221	16193	87604	6474	100	0
	125	5.8854			125	0	0	206	15664	87865	6749	108	0
	126	5.849			126	0	0	198	15909	87741	6639	105	0
	127	5.93207			127	0	0	185	15136	88008	7143	120	0
	128	5.92421			128	0	0	175	15171	88098	7023	125	0
	129	5.87784			129	0	0	160	15001	88126	7164	141	0
	130	5.93855			130	0	0	155	14766	88222	7312	137	0
	131	5.91145			131	0	0	152	14130	88329	7817	163	1
	132	5.86956			132	0	0	144	14316	88399	7586	146	1
	133	5.91606			133	0	0	159	14232	88514	7549	138	0
	134	5.89633			134	0	0	144	13997	88501	7799	151	0
	135	5.92727			135	0	0	137	13749	88589	7970	147	0
	136	5.87994			136	0	0	132	13501	88611	8185	163	0
	137	5.95444			137	0	0	119	13544	88698	8078	153	0
	138	5.94757			138	0	0	104	12985	88830	8488	185	0
	139	5.90216			139	0	0	108	12935	88902	8449	197	1
	140	5.95111			140	0	0	107	12940	88844	8491	210	0
	141	5.95891			141	0	0	93	12757	89050	8501	191	0
	142	5.95843			142	0	0	102	12486	89011	8788	205	0
	143	5.96932			143	0	0	99	12294	89048	8963	188	0
	144	5.97494			144	0	0	87	12042	89135	9126	202	0
	145	5.96569			145	0	0	88	12019	89274	8984	226	1
	146	5.94665			146	0	0	76	11571	89219	9496	228	2
	147	5.97762			147	0	0	76	11594	89339	9345	238	0
	148	5.94989			148	0	0	72	11585	89265	9456	214	0
	149	5.98995			149	0	0	78	11097	89275	9886	256	0
	150	5.99795			150	0	0	61	11196	89217	9864	254	0
	151	5.98655			151	0	0	76	11378	89311	9594	232	1
	152	5.97923			152	0	0	58	10734	89340	10191	269	0
	153	5.98312			153	0	0	63	11133	89393	9772	231	0
	154	5.99847			154	0	0	63	11196	89400	9710	222	1
	155	5.96826			155	0	0	57	10470	89382	10393	286	4
	156	5.99241			156	0	0	60	10315	89288	10651	277	1
	157	5.96932			157	0	0	60	10191	89314	10741	282	4
	158	5.98587			158	0	0	49	10163	89292	10787	300	1
	159	5.99014			159	0	0	58	9908	89262	11052	310	2
	160	6.00193			160	0	0	54	10015	89279	10946	295	3
	161	5.9784			161	0	0	43	9806	89375	11066	301	1
	162	5.96887			162	0	0	46	9513	89386	11322	322	3
	163	6.01402			163	0	0	51	9466	89349	11405	318	3
	164	5.9538			164	0	0	38	9278	89216	11700	358	2
	165	5.97217			165	0	0	42	9079	89215	11908	347	1
	166	5.97976			166	0	0	42	8922	89119	12133	374	2
	167	6.02369			167	0	0	40	9001	89191	12010	348	2
	168	6.03628			168	0	0	36	8793	89163	12234	364	2
	169	6.02374			169	0	0	39	9120	89485	11645	301	2
	170	6.01504			170	0	0	28	8233	89047	12860	421	3
	171	6.04704			171	0	0	27	8429	89225	12549	360	2
	172	6.04681			172	0	0	23	8436	89134	12634	362	3
	173	6.04125			173	0	0	25	7949	89046	13154	416	2
	174	6.02552			174	0	0	30	8032	89048	13055	426	1
	175	6.04543			175	0	0	25	7883	88927	13311	444	2

## Sheet: Figure 4a+b
	DFT surface energy [eV/Å^2]	ACE surface energy [eV/Å^2]				Alpha-100	Beta-100	001	011	101
BKS structures	0.114121	0.105794		DFT surface energy [eV/Å^2]	cleaved	0.188	0.226	0.222	0.187	0.193
	0.0968717	0.093938			relaxed	0.139	0.171	0.162	0.14	0.148
	0.143564	0.131977		ACE surface energy [eV/Å^2]	cleaved	0.195	0.215	0.237	0.177	0.179
	0.0830353	0.0832081			relaxed	0.153	0.18	0.184	0.14	0.156
	0.0884205	0.0865094
	0.119546	0.120452
	0.105537	0.10136
	0.192446	0.176088
	0.132229	0.120278
	0.155732	0.148282
	0.123236	0.120155
	0.117498	0.10303
	0.130897	0.122365
	0.114897	0.109889
	0.102109	0.0980916
	0.0602764	0.0603119
	0.116767	0.110787
	0.116351	0.110393
	0.102201	0.0981328
	0.106966	0.095102
	0.106326	0.0966985
	0.146332	0.134475
	0.0943897	0.0904254
	0.224133	0.212805
	0.0974241	0.0904761
CHIK structures	0.0993015	0.0968136
	0.116046	0.109728
	0.118402	0.113023
	0.0896307	0.0858135
	0.111554	0.100595
	0.146574	0.137813
	0.132473	0.107966
	0.17972	0.160308
	0.138354	0.126651
	0.0858663	0.08202
	0.123615	0.118427
	0.13271	0.126939
	0.102429	0.100021
	0.140828	0.130429
	0.142606	0.132155
	0.128579	0.107351
	0.136828	0.121078
	0.108595	0.0927205
	0.133076	0.120773
	0.139175	0.121999
	0.113468	0.106343
GAP structures	0.1336	0.114043
	0.118146	0.100298
	0.122775	0.10886
	0.152911	0.130976
	0.0860166	0.0796578
	0.111809	0.0981903
	0.0722625	0.0718932
	0.0876263	0.0858028
	0.106943	0.0997714
	0.0999553	0.0939952
	0.101949	0.0975683
	0.0920666	0.0901658
	0.120228	0.118357
	0.109933	0.108044
	0.109254	0.108488
	0.112093	0.103897
	0.0844498	0.0809335
	0.115288	0.100648
	0.116187	0.104971
	0.111494	0.106309
	0.0961614	0.0931182
Munetoh structures	0.114938	0.104776
	0.0595675	0.0526499
	0.0751727	0.0713804
	0.098281	0.0882557
	0.0987638	0.088848
	0.0527595	0.0332199
	0.0604153	0.052073
	0.128153	0.11961
	0.0927966	0.0724453
	0.0605806	0.0550604
	0.102014	0.0977412
	0.0431609	0.045867
	0.0788266	0.0840948
	0.0579422	0.0567296
	0.0592817	0.0544866
	0.0936402	0.0937206
	0.0575221	0.056468
	0.0298875	0.030619
	0.0514494	0.0487602
	0.0614854	0.0531203
	0.0572754	0.0547823
Vashishta structures	0.118971	0.118176
	0.0959668	0.0844822
	0.122198	0.106058
	0.112	0.0978932
	0.118025	0.108226
	0.138775	0.13146
	0.0978803	0.0928478
	0.107404	0.105722
	0.214843	0.189504
	0.0965193	0.0902462
	0.112057	0.0944804
	0.110828	0.104923
	0.110114	0.10224
	0.150896	0.132626
	0.108319	0.0994061
	0.130193	0.11476
	0.134286	0.113086
	0.106412	0.0965645

## Sheet: Figure 4c
	Density=690g/cm^3			Density=800g/cm^3			Density=1380g/cm^3
	Gamma Value	Count		Gamma Value	Count		Gamma Value	Count
	0.012	0		0.012	0		0.012	0
	0.036	0		0.036	0		0.036	0
	0.06	0		0.06	0		0.06	0
	0.084	0		0.084	0		0.084	0
	0.108	0		0.108	0		0.108	0
	0.132	0		0.132	0		0.132	0
	0.156	0		0.156	0		0.156	0
	0.18	6		0.18	4		0.18	6
	0.204	87		0.204	84		0.204	88
	0.228	481		0.228	524		0.228	524
	0.252	1452		0.252	1420		0.252	1463
	0.276	2872		0.276	2843		0.276	2784
	0.3	4639		0.3	4725		0.3	4573
	0.324	6476		0.324	6370		0.324	6238
	0.348	7266		0.348	7315		0.348	7041
	0.372	6733		0.372	6803		0.372	6616
	0.396	5926		0.396	5765		0.396	5693
	0.42	4920		0.42	5067		0.42	4875
	0.444	4352		0.444	4443		0.444	4325
	0.468	3968		0.468	3810		0.468	3845
	0.492	3479		0.492	3418		0.492	3615
	0.516	2949		0.516	2986		0.516	3195
	0.54	2525		0.54	2631		0.54	2770
	0.564	2094		0.564	2127		0.564	2263
	0.588	1693		0.588	1628		0.588	1830
	0.612	1282		0.612	1349		0.612	1400
	0.636	929		0.636	907		0.636	1043
	0.66	647		0.66	622		0.66	679
	0.684	473		0.684	446		0.684	442
	0.708	285		0.708	252		0.708	284
	0.732	157		0.732	177		0.732	141
	0.756	89		0.756	72		0.756	72
	0.78	34		0.78	38		0.78	19
	0.804	20		0.804	12		0.804	16
	0.828	6		0.828	8		0.828	9
	0.852	11		0.852	8		0.852	4
	0.876	2		0.876	2		0.876	0
	0.9	2		0.9	0		0.9	1
	0.924	1		0.924	0		0.924	1
	0.948	0		0.948	0		0.948	0
	0.972	0		0.972	0		0.972	1
	0.996	0		0.996	0		0.996	0
	1.02	0		1.02	0		1.02	0
	1.044	0		1.044	0		1.044	0
	1.068	0		1.068	0		1.068	0
	1.092	0		1.092	0		1.092	0
	1.116	0		1.116	0		1.116	0
	1.14	0		1.14	0		1.14	0
	1.164	0		1.164	0		1.164	0
	1.188	0		1.188	0		1.188	0

## Sheet: Figure 5
	q [Å^-1]	S(q)		Quench rate [K/s]	Volume of silicon grains/Interface between silicon and silica [Å]	Energy difference compared to alpha-quartz and diamond-type silicon [meV/SiO]
	0.5	0.163615		10000000000000	3.8	400.87
	0.51	0.166237		5000000000000	4.59	340.06
	0.52	0.169259		2000000000000	5.94	284.22
	0.53	0.172692		1000000000000	7.56	249.74
	0.54	0.176414
	0.55	0.180199
	0.56	0.183797
	0.57	0.187019
	0.58	0.189818
	0.59	0.192321
	0.6	0.194811
	0.61	0.197657
	0.62	0.201209
	0.63	0.205694
	0.64	0.211145
	0.65	0.217388
	0.66	0.224082
	0.67	0.230813
	0.68	0.237208
	0.69	0.243023
	0.7	0.248199
	0.71	0.252851
	0.72	0.257204
	0.73	0.261508
	0.74	0.265944
	0.75	0.270575
	0.76	0.275343
	0.77	0.280115
	0.78	0.284764
	0.79	0.289249
	0.8	0.293654
	0.81	0.298184
	0.82	0.3031
	0.83	0.30862
	0.84	0.314818
	0.85	0.321569
	0.86	0.328548
	0.87	0.335316
	0.88	0.341444
	0.89	0.346666
	0.9	0.350987
	0.91	0.354723
	0.92	0.358442
	0.93	0.36282
	0.94	0.368451
	0.95	0.375665
	0.96	0.384411
	0.97	0.394247
	0.98	0.404445
	0.99	0.414187
	1	0.422794
	1.01	0.429925
	1.02	0.435682
	1.03	0.440593
	1.04	0.445468
	1.05	0.451175
	1.06	0.458395
	1.07	0.467436
	1.08	0.478145
	1.09	0.489964
	1.1	0.502088
	1.11	0.513701
	1.12	0.524204
	1.13	0.533368
	1.14	0.541386
	1.15	0.5488
	1.16	0.556326
	1.17	0.564654
	1.18	0.574261
	1.19	0.585309
	1.2	0.597637
	1.21	0.610859
	1.22	0.624509
	1.23	0.638199
	1.24	0.651723
	1.25	0.665089
	1.26	0.67846
	1.27	0.692045
	1.28	0.705972
	1.29	0.7202
	1.3	0.734494
	1.31	0.748489
	1.32	0.7618
	1.33	0.774163
	1.34	0.785537
	1.35	0.796138
	1.36	0.806392
	1.37	0.816807
	1.38	0.827825
	1.39	0.839672
	1.4	0.852289
	1.41	0.865349
	1.42	0.878357
	1.43	0.890817
	1.44	0.902398
	1.45	0.913054
	1.46	0.923052
	1.47	0.932906
	1.48	0.943211
	1.49	0.954461
	1.5	0.966871
	1.51	0.980276
	1.52	0.994146
	1.53	1.00769
	1.54	1.02003
	1.55	1.03046
	1.56	1.03855
	1.57	1.04428
	1.58	1.04805
	1.59	1.05053
	1.6	1.05255
	1.61	1.05488
	1.62	1.05809
	1.63	1.06249
	1.64	1.06809
	1.65	1.07467
	1.66	1.08187
	1.67	1.08928
	1.68	1.09653
	1.69	1.10332
	1.7	1.10944
	1.71	1.11476
	1.72	1.11924
	1.73	1.1229
	1.74	1.12586
	1.75	1.1283
	1.76	1.1305
	1.77	1.13275
	1.78	1.13533
	1.79	1.13838
	1.8	1.14188
	1.81	1.14556
	1.82	1.14892
	1.83	1.15135
	1.84	1.15225
	1.85	1.15116
	1.86	1.14795
	1.87	1.14282
	1.88	1.13634
	1.89	1.12927
	1.9	1.12245
	1.91	1.1165
	1.92	1.11175
	1.93	1.1081
	1.94	1.10506
	1.95	1.10193
	1.96	1.09793
	1.97	1.09248
	1.98	1.0853
	1.99	1.0765
	2	1.06652
	2.01	1.05596
	2.02	1.04543
	2.03	1.03534
	2.04	1.02582
	2.05	1.01667
	2.06	1.00748
	2.07	0.997794
	2.08	0.987265
	2.09	0.975793
	2.1	0.963576
	2.11	0.951056
	2.12	0.938784
	2.13	0.927253
	2.14	0.916746
	2.15	0.907253
	2.16	0.898477
	2.17	0.889941
	2.18	0.881145
	2.19	0.871727
	2.2	0.861578
	2.21	0.850875
	2.22	0.840012
	2.23	0.829464
	2.24	0.819623
	2.25	0.810658
	2.26	0.802452
	2.27	0.794636
	2.28	0.786705
	2.29	0.778185
	2.3	0.768799
	2.31	0.758574
	2.32	0.74785
	2.33	0.737205
	2.34	0.727288
	2.35	0.718643
	2.36	0.711546
	2.37	0.705934
	2.38	0.701417
	2.39	0.6974
	2.4	0.693243
	2.41	0.688445
	2.42	0.682771
	2.43	0.676301
	2.44	0.66939
	2.45	0.662545
	2.46	0.656272
	2.47	0.650931
	2.48	0.646646
	2.49	0.643286
	2.5	0.64053
	2.51	0.637968
	2.52	0.635233
	2.53	0.632096
	2.54	0.62851
	2.55	0.624602
	2.56	0.620606
	2.57	0.616778
	2.58	0.613316
	2.59	0.610315
	2.6	0.60776
	2.61	0.605563
	2.62	0.603615
	2.63	0.601841
	2.64	0.600222
	2.65	0.59879
	2.66	0.597598
	2.67	0.596666
	2.68	0.595949
	2.69	0.595329
	2.7	0.59464
	2.71	0.593728
	2.72	0.592516
	2.73	0.59106
	2.74	0.589563
	2.75	0.588347
	2.76	0.587776
	2.77	0.588157
	2.78	0.589651
	2.79	0.59221
	2.8	0.595581
	2.81	0.599354
	2.82	0.603073
	2.83	0.606347
	2.84	0.608955
	2.85	0.610897
	2.86	0.61239
	2.87	0.613802
	2.88	0.615544
	2.89	0.617961
	2.9	0.621247
	2.91	0.625401
	2.92	0.630252
	2.93	0.635524
	2.94	0.640926
	2.95	0.646239
	2.96	0.651372
	2.97	0.65637
	2.98	0.661383
	2.99	0.666597
	3	0.672167
	3.01	0.678165
	3.02	0.684563
	3.03	0.691255
	3.04	0.698099
	3.05	0.704982
	3.06	0.711855
	3.07	0.718756
	3.08	0.725778
	3.09	0.73303
	3.1	0.740579
	3.11	0.748403
	3.12	0.756384
	3.13	0.764332
	3.14	0.772045
	3.15	0.779384
	3.16	0.786333
	3.17	0.793033
	3.18	0.799764
	3.19	0.80688
	3.2	0.814718
	3.21	0.823502
	3.22	0.833269
	3.23	0.843843
	3.24	0.854872
	3.25	0.865912
	3.26	0.876534
	3.27	0.88644
	3.28	0.895532
	3.29	0.903942
	3.3	0.911985
	3.31	0.920076
	3.32	0.928616
	3.33	0.937889
	3.34	0.947992
	3.35	0.958823
	3.36	0.970121
	3.37	0.981549
	3.38	0.992793
	3.39	1.00364
	3.4	1.01404
	3.41	1.02405
	3.42	1.03387
	3.43	1.04366
	3.44	1.05355
	3.45	1.0635
	3.46	1.07338
	3.47	1.08291
	3.48	1.09183
	3.49	1.09991
	3.5	1.10711
	3.51	1.11356
	3.52	1.11954
	3.53	1.12549
	3.54	1.13178
	3.55	1.13869
	3.56	1.14627
	3.57	1.15428
	3.58	1.16225
	3.59	1.16955
	3.6	1.17553
	3.61	1.17965
	3.62	1.18165
	3.63	1.18158
	3.64	1.17982
	3.65	1.17697
	3.66	1.17373
	3.67	1.17074
	3.68	1.16842
	3.69	1.1669
	3.7	1.16598
	3.71	1.1652
	3.72	1.16398
	3.73	1.16176
	3.74	1.1581
	3.75	1.15284
	3.76	1.1461
	3.77	1.13822
	3.78	1.1297
	3.79	1.12103
	3.8	1.1126
	3.81	1.10463
	3.82	1.09713
	3.83	1.08991
	3.84	1.08273
	3.85	1.07532
	3.86	1.06753
	3.87	1.05933
	3.88	1.05082
	3.89	1.04221
	3.9	1.03369
	3.91	1.0254
	3.92	1.01737
	3.93	1.0095
	3.94	1.00159
	3.95	0.993444
	3.96	0.984933
	3.97	0.976064
	3.98	0.967006
	3.99	0.958067
	4	0.949625
	4.01	0.942028
	4.02	0.935504
	4.03	0.930099
	4.04	0.925663
	4.05	0.921899
	4.06	0.918451
	4.07	0.915007
	4.08	0.911393
	4.09	0.907617
	4.1	0.903868
	4.11	0.900442
	4.12	0.89765
	4.13	0.895714
	4.14	0.894682
	4.15	0.894414
	4.16	0.894612
	4.17	0.894906
	4.18	0.894969
	4.19	0.894615
	4.2	0.89386
	4.21	0.892923
	4.22	0.892161
	4.23	0.891964
	4.24	0.892635
	4.25	0.894297
	4.26	0.896846
	4.27	0.899978
	4.28	0.903267
	4.29	0.906292
	4.3	0.908753
	4.31	0.910562
	4.32	0.911865
	4.33	0.913008
	4.34	0.914435
	4.35	0.916569
	4.36	0.919687
	4.37	0.92385
	4.38	0.928883
	4.39	0.934424
	4.4	0.940021
	4.41	0.945249
	4.42	0.949816
	4.43	0.953627
	4.44	0.95679
	4.45	0.959575
	4.46	0.962329
	4.47	0.96538
	4.48	0.968959
	4.49	0.973155
	4.5	0.977909
	4.51	0.983056
	4.52	0.988381
	4.53	0.993682
	4.54	0.998823
	4.55	1.00375
	4.56	1.00847
	4.57	1.01308
	4.58	1.01763
	4.59	1.02222
	4.6	1.02686
	4.61	1.03157
	4.62	1.03635
	4.63	1.04116
	4.64	1.04603
	4.65	1.05095
	4.66	1.05593
	4.67	1.06095
	4.68	1.06599
	4.69	1.07096
	4.7	1.07578
	4.71	1.08037
	4.72	1.0847
	4.73	1.0888
	4.74	1.0928
	4.75	1.09685
	4.76	1.10117
	4.77	1.10589
	4.78	1.11111
	4.79	1.1168
	4.8	1.12278
	4.81	1.12883
	4.82	1.13467
	4.83	1.14007
	4.84	1.14487
	4.85	1.14906
	4.86	1.15276
	4.87	1.15618
	4.88	1.1596
	4.89	1.16325
	4.9	1.1673
	4.91	1.17179
	4.92	1.17665
	4.93	1.18174
	4.94	1.18686
	4.95	1.1918
	4.96	1.19641
	4.97	1.2006
	4.98	1.20436
	4.99	1.20769
	5	1.21067
	5.01	1.21337
	5.02	1.21585
	5.03	1.21819
	5.04	1.22047
	5.05	1.22279
	5.06	1.22522
	5.07	1.22782
	5.08	1.23059
	5.09	1.23346
	5.1	1.23625
	5.11	1.23869
	5.12	1.24051
	5.13	1.24142
	5.14	1.24126
	5.15	1.24001
	5.16	1.23785
	5.17	1.23512
	5.18	1.23226
	5.19	1.22974
	5.2	1.22789
	5.21	1.2269
	5.22	1.22667
	5.23	1.22691
	5.24	1.22718
	5.25	1.22699
	5.26	1.22594
	5.27	1.22383
	5.28	1.22066
	5.29	1.21669
	5.3	1.2123
	5.31	1.20793
	5.32	1.20391
	5.33	1.20044
	5.34	1.19747
	5.35	1.1948
	5.36	1.1921
	5.37	1.18906
	5.38	1.18546
	5.39	1.18126
	5.4	1.17661
	5.41	1.17181
	5.42	1.16721
	5.43	1.16311
	5.44	1.15968
	5.45	1.15688
	5.46	1.15452
	5.47	1.15226
	5.48	1.14976
	5.49	1.14676
	5.5	1.14313
	5.51	1.13897
	5.52	1.13451
	5.53	1.13009
	5.54	1.12601
	5.55	1.1225
	5.56	1.11962
	5.57	1.11723
	5.58	1.11508
	5.59	1.11282
	5.6	1.11018
	5.61	1.10696
	5.62	1.10315
	5.63	1.09888
	5.64	1.09443
	5.65	1.0901
	5.66	1.08614
	5.67	1.08274
	5.68	1.07989
	5.69	1.07751
	5.7	1.07538
	5.71	1.07328
	5.72	1.07104
	5.73	1.06855
	5.74	1.06582
	5.75	1.06293
	5.76	1.06002
	5.77	1.05723
	5.78	1.05464
	5.79	1.05227
	5.8	1.05007
	5.81	1.04793
	5.82	1.04571
	5.83	1.04332
	5.84	1.04069
	5.85	1.03782
	5.86	1.03475
	5.87	1.03157
	5.88	1.02834
	5.89	1.02515
	5.9	1.02203
	5.91	1.019
	5.92	1.01606
	5.93	1.01322
	5.94	1.01049
	5.95	1.0079
	5.96	1.00548
	5.97	1.00325
	5.98	1.0012
	5.99	0.999268
	6	0.997372
	6.01	0.995389
	6.02	0.993197
	6.03	0.990704
	6.04	0.987874
	6.05	0.984745
	6.06	0.981423
	6.07	0.978075
	6.08	0.97489
	6.09	0.972047
	6.1	0.969682
	6.11	0.967863
	6.12	0.966582
	6.13	0.96576
	6.14	0.965267
	6.15	0.964945
	6.16	0.964639
	6.17	0.964214
	6.18	0.963577
	6.19	0.962676
	6.2	0.961508
	6.21	0.960111
	6.22	0.958552
	6.23	0.956921
	6.24	0.955318
	6.25	0.95384
	6.26	0.952567
	6.27	0.951552
	6.28	0.950811
	6.29	0.950322
	6.3	0.950025
	6.31	0.94984
	6.32	0.949676
	6.33	0.949461
	6.34	0.949152
	6.35	0.948749
	6.36	0.948292
	6.37	0.947854
	6.38	0.947516
	6.39	0.947346
	6.4	0.947377
	6.41	0.947596
	6.42	0.947944
	6.43	0.94833
	6.44	0.948652
	6.45	0.948823
	6.46	0.948794
	6.47	0.948562
	6.48	0.948173
	6.49	0.947705
	6.5	0.947247
	6.51	0.946876
	6.52	0.946637
	6.53	0.946537
	6.54	0.94654
	6.55	0.946585
	6.56	0.946604
	6.57	0.946532
	6.58	0.946328
	6.59	0.945973
	6.6	0.94547
	6.61	0.944834
	6.62	0.944079
	6.63	0.943216
	6.64	0.942248
	6.65	0.941172
	6.66	0.939991
	6.67	0.938715
	6.68	0.937368
	6.69	0.935982
	6.7	0.934589
	6.71	0.933207
	6.72	0.931831
	6.73	0.930424
	6.74	0.928924
	6.75	0.927256
	6.76	0.925351
	6.77	0.923168
	6.78	0.920706
	6.79	0.918014
	6.8	0.915177
	6.81	0.912298
	6.82	0.909467
	6.83	0.906741
	6.84	0.904117
	6.85	0.901536
	6.86	0.898893
	6.87	0.896062
	6.88	0.892931
	6.89	0.889433
	6.9	0.885568
	6.91	0.881403
	6.92	0.877065
	6.93	0.872708
	6.94	0.868479
	6.95	0.864484
	6.96	0.86077
	6.97	0.857308
	6.98	0.854013
	6.99	0.850761
	7	0.847423
	7.01	0.843897
	7.02	0.840124
	7.03	0.836106
	7.04	0.831894
	7.05	0.827575
	7.06	0.823251
	7.07	0.819013
	7.08	0.814928
	7.09	0.811026
	7.1	0.807306
	7.11	0.803739
	7.12	0.800287
	7.13	0.796913
	7.14	0.793591
	7.15	0.790313
	7.16	0.787088
	7.17	0.783942
	7.18	0.780908
	7.19	0.778023
	7.2	0.775319
	7.21	0.772823
	7.22	0.770548
	7.23	0.768498
	7.24	0.766669
	7.25	0.765047
	7.26	0.763616
	7.27	0.762359
	7.28	0.761269
	7.29	0.760348
	7.3	0.759611
	7.31	0.759087
	7.32	0.75881
	7.33	0.758814
	7.34	0.759124
	7.35	0.759747
	7.36	0.760667
	7.37	0.761849
	7.38	0.763245
	7.39	0.764805
	7.4	0.766493
	7.41	0.768297
	7.42	0.770233
	7.43	0.772344
	7.44	0.774687
	7.45	0.777319
	7.46	0.780275
	7.47	0.783561
	7.48	0.787143
	7.49	0.790958
	7.5	0.794923
	7.51	0.79896
	7.52	0.803015
	7.53	0.807074
	7.54	0.811164
	7.55	0.815349
	7.56	0.819708
	7.57	0.824317
	7.58	0.829222
	7.59	0.834428
	7.6	0.839897
	7.61	0.845554
	7.62	0.851311
	7.63	0.857088
	7.64	0.862834
	7.65	0.868539
	7.66	0.874233
	7.67	0.879975
	7.68	0.88583
	7.69	0.891847
	7.7	0.898042
	7.71	0.904387
	7.72	0.910812
	7.73	0.917227
	7.74	0.923537
	7.75	0.929668
	7.76	0.935583
	7.77	0.941292
	7.78	0.946846
	7.79	0.952327
	7.8	0.957822
	7.81	0.96341
	7.82	0.969141
	7.83	0.975031
	7.84	0.981063
	7.85	0.987193
	7.86	0.993363
	7.87	0.999511
	7.88	1.00558
	7.89	1.01154
	7.9	1.01734
	7.91	1.02297
	7.92	1.02841
	7.93	1.03365
	7.94	1.03868
	7.95	1.04352
	7.96	1.04816
	7.97	1.05265
	7.98	1.05702
	7.99	1.06133
	8	1.0656
	8.01	1.06987
	8.02	1.07414
	8.03	1.07839
	8.04	1.08258
	8.05	1.08666
	8.06	1.09058
	8.07	1.09431
	8.08	1.09784
	8.09	1.10118
	8.1	1.10438
	8.11	1.1075
	8.12	1.11059
	8.13	1.11372
	8.14	1.1169
	8.15	1.12014
	8.16	1.1234
	8.17	1.12664
	8.18	1.12979
	8.19	1.13278
	8.2	1.13558
	8.21	1.13815
	8.22	1.1405
	8.23	1.14266
	8.24	1.14468
	8.25	1.14661
	8.26	1.14851
	8.27	1.15045
	8.28	1.15246
	8.29	1.15457
	8.3	1.15675
	8.31	1.159
	8.32	1.16126
	8.33	1.16349
	8.34	1.16563
	8.35	1.16764
	8.36	1.16952
	8.37	1.17125
	8.38	1.17286
	8.39	1.17441
	8.4	1.17594
	8.41	1.17749
	8.42	1.17911
	8.43	1.18079
	8.44	1.18253
	8.45	1.18429
	8.46	1.18602
	8.47	1.18765
	8.48	1.18913
	8.49	1.19044
	8.5	1.19154
	8.51	1.19245
	8.52	1.19318
	8.53	1.19378
	8.54	1.19427
	8.55	1.1947
	8.56	1.1951
	8.57	1.1955
	8.58	1.19591
	8.59	1.19634
	8.6	1.19681
	8.61	1.19729
	8.62	1.19779
	8.63	1.19826
	8.64	1.19869
	8.65	1.19904
	8.66	1.19928
	8.67	1.19938
	8.68	1.19934
	8.69	1.19916
	8.7	1.19886
	8.71	1.19849
	8.72	1.19808
	8.73	1.19766
	8.74	1.19726
	8.75	1.19685
	8.76	1.19642
	8.77	1.19593
	8.78	1.19533
	8.79	1.19457
	8.8	1.19363
	8.81	1.19251
	8.82	1.19122
	8.83	1.18979
	8.84	1.18826
	8.85	1.18669
	8.86	1.1851
	8.87	1.18351
	8.88	1.18193
	8.89	1.18035
	8.9	1.17874
	8.91	1.17707
	8.92	1.17531
	8.93	1.17344
	8.94	1.17144
	8.95	1.16927
	8.96	1.16694
	8.97	1.16443
	8.98	1.16175
	8.99	1.15892
	9	1.15597
	9.01	1.15294
	9.02	1.14988
	9.03	1.14683
	9.04	1.14383
	9.05	1.14086
	9.06	1.13792
	9.07	1.13496
	9.08	1.13193
	9.09	1.12877
	9.1	1.12545
	9.11	1.12196
	9.12	1.11831
	9.13	1.11456
	9.14	1.11078
	9.15	1.10706
	9.16	1.10344
	9.17	1.09996
	9.18	1.09662
	9.19	1.09337
	9.2	1.09015
	9.21	1.08687
	9.22	1.08348
	9.23	1.07991
	9.24	1.07616
	9.25	1.07223
	9.26	1.06818
	9.27	1.06405
	9.28	1.05991
	9.29	1.05579
	9.3	1.05172
	9.31	1.04773
	9.32	1.04382
	9.33	1.03999
	9.34	1.03622
	9.35	1.03251
	9.36	1.02884
	9.37	1.02522
	9.38	1.0216
	9.39	1.01799
	9.4	1.01436
	9.41	1.0107
	9.42	1.007
	9.43	1.00327
	9.44	0.999554
	9.45	0.995876
	9.46	0.99228
	9.47	0.988797
	9.48	0.985441
	9.49	0.982204
	9.5	0.979056
	9.51	0.975956
	9.52	0.972862
	9.53	0.969749
	9.54	0.966613
	9.55	0.963478
	9.56	0.960392
	9.57	0.95741
	9.58	0.954579
	9.59	0.951927
	9.6	0.949444
	9.61	0.947091
	9.62	0.944803
	9.63	0.942505
	9.64	0.940138
	9.65	0.937669
	9.66	0.935108
	9.67	0.932501
	9.68	0.929924
	9.69	0.927462
	9.7	0.925188
	9.71	0.923148
	9.72	0.921345
	9.73	0.919746
	9.74	0.918286
	9.75	0.916887
	9.76	0.915475
	9.77	0.913993
	9.78	0.912416
	9.79	0.910743
	9.8	0.908999
	9.81	0.907219
	9.82	0.905442
	9.83	0.9037
	9.84	0.902019
	9.85	0.900414
	9.86	0.8989
	9.87	0.897492
	9.88	0.896208
	9.89	0.89507
	9.9	0.894096
	9.91	0.893297
	9.92	0.892667
	9.93	0.892184
	9.94	0.891809
	9.95	0.891491
	9.96	0.891181
	9.97	0.890838
	9.98	0.890439
	9.99	0.889982
	10	0.889485
	10.01	0.888978
	10.02	0.888499
	10.03	0.888078
	10.04	0.887736
	10.05	0.887477
	10.06	0.887295
	10.07	0.887176
	10.08	0.887104
	10.09	0.88707
	10.1	0.887072
	10.11	0.887119
	10.12	0.887226
	10.13	0.88741
	10.14	0.887683
	10.15	0.888052
	10.16	0.888513
	10.17	0.889053
	10.18	0.889652
	10.19	0.890286
	10.2	0.890932
	10.21	0.89157
	10.22	0.892187
	10.23	0.892776
	10.24	0.893339
	10.25	0.893885
	10.26	0.89443
	10.27	0.894996
	10.28	0.895607
	10.29	0.896283
	10.3	0.897042
	10.31	0.89789
	10.32	0.898821
	10.33	0.899818
	10.34	0.900854
	10.35	0.901899
	10.36	0.902926
	10.37	0.903917
	10.38	0.904869
	10.39	0.905793
	10.4	0.906712
	10.41	0.907656
	10.42	0.90865
	10.43	0.909712
	10.44	0.910842
	10.45	0.912024
	10.46	0.913231
	10.47	0.914432
	10.48	0.915598
	10.49	0.916714
	10.5	0.91778
	10.51	0.918812
	10.52	0.91984
	10.53	0.920898
	10.54	0.922016
	10.55	0.923213
	10.56	0.924497
	10.57	0.92586
	10.58	0.927284
	10.59	0.928749
	10.6	0.930233
	10.61	0.931719
	10.62	0.933193
	10.63	0.934645
	10.64	0.936066
	10.65	0.937444
	10.66	0.938766
	10.67	0.940019
	10.68	0.941191
	10.69	0.942284
	10.7	0.943306
	10.71	0.94428
	10.72	0.945238
	10.73	0.946215
	10.74	0.947239
	10.75	0.948326
	10.76	0.949477
	10.77	0.95067
	10.78	0.951875
	10.79	0.953051
	10.8	0.954163
	10.81	0.955185
	10.82	0.95611
	10.83	0.956948
	10.84	0.957721
	10.85	0.958464
	10.86	0.959208
	10.87	0.959981
	10.88	0.960798
	10.89	0.961665
	10.9	0.962575
	10.91	0.963513
	10.92	0.964464
	10.93	0.965408
	10.94	0.966329
	10.95	0.967213
	10.96	0.968047
	10.97	0.968825
	10.98	0.969544
	10.99	0.970208
	11	0.970829
	11.01	0.971422
	11.02	0.972006
	11.03	0.972598
	11.04	0.97321
	11.05	0.973842
	11.06	0.97448
	11.07	0.975101
	11.08	0.975676
	11.09	0.976182
	11.1	0.976605
	11.11	0.976951
	11.12	0.977244
	11.13	0.977524
	11.14	0.977833
	11.15	0.978205
	11.16	0.978656
	11.17	0.979171
	11.18	0.979713
	11.19	0.980224
	11.2	0.980643
	11.21	0.980925
	11.22	0.98105
	11.23	0.981038
	11.24	0.980937
	11.25	0.98082
	11.26	0.980762
	11.27	0.980822
	11.28	0.981025
	11.29	0.981356
	11.3	0.981764
	11.31	0.982176
	11.32	0.982516
	11.33	0.982724
	11.34	0.982776
	11.35	0.982685
	11.36	0.9825
	11.37	0.98229
	11.38	0.982126
	11.39	0.98206
	11.4	0.982116
	11.41	0.982281
	11.42	0.982519
	11.43	0.982776
	11.44	0.983006
	11.45	0.983176
	11.46	0.983284
	11.47	0.983352
	11.48	0.983421
	11.49	0.983538
	11.5	0.983741
	11.51	0.98405
	11.52	0.984462
	11.53	0.984951
	11.54	0.985482
	11.55	0.986014
	11.56	0.986517
	11.57	0.986975
	11.58	0.987386
	11.59	0.987762
	11.6	0.98812
	11.61	0.988477
	11.62	0.988847
	11.63	0.989235
	11.64	0.989647
	11.65	0.990088
	11.66	0.990567
	11.67	0.9911
	11.68	0.991706
	11.69	0.992404
	11.7	0.993205
	11.71	0.994107
	11.72	0.995093
	11.73	0.996135
	11.74	0.997196
	11.75	0.998241
	11.76	0.999249
	11.77	1.00021
	11.78	1.00115
	11.79	1.00208
	11.8	1.00305
	11.81	1.00408
	11.82	1.00522
	11.83	1.00647
	11.84	1.00782
	11.85	1.00926
	11.86	1.01074
	11.87	1.01225
	11.88	1.01375
	11.89	1.01523
	11.9	1.01667
	11.91	1.01808
	11.92	1.01946
	11.93	1.02083
	11.94	1.02218
	11.95	1.02353
	11.96	1.0249
	11.97	1.02631
	11.98	1.02776
	11.99	1.02927
	12	1.03084
	12.01	1.03246
	12.02	1.03411
	12.03	1.03576
	12.04	1.03738
	12.05	1.03896
	12.06	1.04046
	12.07	1.04192
	12.08	1.04334
	12.09	1.04476
	12.1	1.04624
	12.11	1.04781
	12.12	1.04948
	12.13	1.05124
	12.14	1.05306
	12.15	1.05488
	12.16	1.05665
	12.17	1.05831
	12.18	1.05985
	12.19	1.06127
	12.2	1.06259
	12.21	1.06387
	12.22	1.06515
	12.23	1.06646
	12.24	1.06783
	12.25	1.06924
	12.26	1.07064
	12.27	1.07198
	12.28	1.07323
	12.29	1.07435
	12.3	1.07536
	12.31	1.07628
	12.32	1.07717
	12.33	1.07807
	12.34	1.07904
	12.35	1.08007
	12.36	1.08116
	12.37	1.08223
	12.38	1.08324
	12.39	1.0841
	12.4	1.08477
	12.41	1.08525
	12.42	1.08554
	12.43	1.08571
	12.44	1.08582
	12.45	1.08593
	12.46	1.08611
	12.47	1.08637
	12.48	1.08669
	12.49	1.08704
	12.5	1.08736
	12.51	1.0876
	12.52	1.08773
	12.53	1.08774
	12.54	1.08764
	12.55	1.08746
	12.56	1.08724
	12.57	1.08701
	12.58	1.08679
	12.59	1.08658
	12.6	1.08636
	12.61	1.08612
	12.62	1.08581
	12.63	1.08542
	12.64	1.08494
	12.65	1.08437
	12.66	1.08374
	12.67	1.08307
	12.68	1.08236
	12.69	1.08163
	12.7	1.08088
	12.71	1.08009
	12.72	1.07926
	12.73	1.07836
	12.74	1.07739
	12.75	1.07636
	12.76	1.07527
	12.77	1.07413
	12.78	1.07298
	12.79	1.07183
	12.8	1.07069
	12.81	1.06957
	12.82	1.06849
	12.83	1.06742
	12.84	1.06638
	12.85	1.06534
	12.86	1.06432
	12.87	1.06328
	12.88	1.06224
	12.89	1.06117
	12.9	1.06006
	12.91	1.05892
	12.92	1.05773
	12.93	1.05649
	12.94	1.05522
	12.95	1.05391
	12.96	1.05259
	12.97	1.05128
	12.98	1.04997
	12.99	1.04868
	13	1.04742
	13.01	1.04615
	13.02	1.04489
	13.03	1.04362
	13.04	1.04233
	13.05	1.04103
	13.06	1.03971
	13.07	1.03838
	13.08	1.03707
	13.09	1.03578
	13.1	1.03451
	13.11	1.03326
	13.12	1.03204
	13.13	1.03083
	13.14	1.02964
	13.15	1.02845
	13.16	1.02728
	13.17	1.02613
	13.18	1.02501
	13.19	1.02391
	13.2	1.02284
	13.21	1.02179
	13.22	1.02076
	13.23	1.01971
	13.24	1.01865
	13.25	1.01757
	13.26	1.01646
	13.27	1.01534
	13.28	1.01422
	13.29	1.01314
	13.3	1.01209
	13.31	1.0111
	13.32	1.01016
	13.33	1.00926
	13.34	1.00838
	13.35	1.00749
	13.36	1.00657
	13.37	1.00562
	13.38	1.00464
	13.39	1.00363
	13.4	1.00263
	13.41	1.00167
	13.42	1.00077
	13.43	0.999943
	13.44	0.99919
	13.45	0.998493
	13.46	0.997821
	13.47	0.997137
	13.48	0.996409
	13.49	0.995614
	13.5	0.994748
	13.51	0.993825
	13.52	0.992876
	13.53	0.991943
	13.54	0.991066
	13.55	0.99028
	13.56	0.989601
	13.57	0.989028
	13.58	0.98854
	13.59	0.988101
	13.6	0.987672
	13.61	0.987217
	13.62	0.98671
	13.63	0.986141
	13.64	0.985516
	13.65	0.984854
	13.66	0.984178
	13.67	0.983511
	13.68	0.982867
	13.69	0.98225
	13.7	0.981652
	13.71	0.981058
	13.72	0.980453
	13.73	0.979826
	13.74	0.979176
	13.75	0.978516
	13.76	0.977864
	13.77	0.977247
	13.78	0.976687
	13.79	0.976199
	13.8	0.975783
	13.81	0.975428
	13.82	0.975108
	13.83	0.974795
	13.84	0.97446
	13.85	0.974082
	13.86	0.97365
	13.87	0.973168
	13.88	0.972648
	13.89	0.972111
	13.9	0.971576
	13.91	0.971058
	13.92	0.970567
	13.93	0.970103
	13.94	0.969662
	13.95	0.969236
	13.96	0.968817
	13.97	0.968398
	13.98	0.967979
	13.99	0.967558
	14	0.967138
	14.01	0.966722
	14.02	0.966309
	14.03	0.965902
	14.04	0.965501
	14.05	0.96511
	14.06	0.964735
	14.07	0.964383
	14.08	0.964064
	14.09	0.963781
	14.1	0.963537
	14.11	0.963322
	14.12	0.963123
	14.13	0.962917
	14.14	0.962685
	14.15	0.962409
	14.16	0.962079
	14.17	0.961697
	14.18	0.961279
	14.19	0.960843
	14.2	0.960414
	14.21	0.960012
	14.22	0.959649
	14.23	0.959325
	14.24	0.959033
	14.25	0.958758
	14.26	0.958488
	14.27	0.958213
	14.28	0.957932
	14.29	0.957652
	14.3	0.957386
	14.31	0.957144
	14.32	0.956934
	14.33	0.956753
	14.34	0.956587
	14.35	0.956417
	14.36	0.956223
	14.37	0.955991
	14.38	0.955716
	14.39	0.95541
	14.4	0.955094
	14.41	0.954798
	14.42	0.954549
	14.43	0.954366
	14.44	0.95425
	14.45	0.954189
	14.46	0.954155
	14.47	0.954114
	14.48	0.954036
	14.49	0.9539
	14.5	0.953702
	14.51	0.953456
	14.52	0.953185
	14.53	0.952919
	14.54	0.952686
	14.55	0.952501
	14.56	0.952369
	14.57	0.952281
	14.58	0.952221
	14.59	0.952171
	14.6	0.952118
	14.61	0.952059
	14.62	0.951997
	14.63	0.951944
	14.64	0.951909
	14.65	0.9519
	14.66	0.951915
	14.67	0.951941
	14.68	0.951963
	14.69	0.951962
	14.7	0.951927
	14.71	0.951856
	14.72	0.95176
	14.73	0.951658
	14.74	0.951577
	14.75	0.951539
	14.76	0.95156
	14.77	0.951641
	14.78	0.951774
	14.79	0.951938
	14.8	0.952109
	14.81	0.952268
	14.82	0.952399
	14.83	0.9525
	14.84	0.952576
	14.85	0.952641
	14.86	0.952708
	14.87	0.95279
	14.88	0.952895
	14.89	0.953026
	14.9	0.953183
	14.91	0.953366
	14.92	0.953575
	14.93	0.953816
	14.94	0.954094
	14.95	0.954412
	14.96	0.954769
	14.97	0.955155
	14.98	0.955554
	14.99	0.955942
	15	0.956297
	15.01	0.956601
	15.02	0.956849
	15.03	0.957048
	15.04	0.957219
	15.05	0.95739
	15.06	0.95759
	15.07	0.957842
	15.08	0.958154
	15.09	0.958519
	15.1	0.958916
	15.11	0.959318
	15.12	0.959696
	15.13	0.960029
	15.14	0.960312
	15.15	0.960554
	15.16	0.960776
	15.17	0.961004
	15.18	0.961265
	15.19	0.961577
	15.2	0.961945
	15.21	0.962364
	15.22	0.962818
	15.23	0.963288
	15.24	0.963757
	15.25	0.964214
	15.26	0.964655
	15.27	0.965085
	15.28	0.965511
	15.29	0.965939
	15.3	0.966375
	15.31	0.96682
	15.32	0.967273
	15.33	0.967735
	15.34	0.968208
	15.35	0.968697
	15.36	0.96921
	15.37	0.969755
	15.38	0.970335
	15.39	0.970945
	15.4	0.971571
	15.41	0.972191
	15.42	0.972781
	15.43	0.97332
	15.44	0.973798
	15.45	0.974219
	15.46	0.974605
	15.47	0.974988
	15.48	0.975401
	15.49	0.975877
	15.5	0.97643
	15.51	0.97706
	15.52	0.977748
	15.53	0.978461
	15.54	0.979166
	15.55	0.979834
	15.56	0.980452
	15.57	0.981026
	15.58	0.981574
	15.59	0.982127
	15.6	0.982714
	15.61	0.983354
	15.62	0.984054
	15.63	0.984805
	15.64	0.985586
	15.65	0.986374
	15.66	0.987152
	15.67	0.987915
	15.68	0.988669
	15.69	0.989434
	15.7	0.990233
	15.71	0.99108
	15.72	0.991981
	15.73	0.992922
	15.74	0.993876
	15.75	0.99481
	15.76	0.995692
	15.77	0.996508
	15.78	0.997258
	15.79	0.997968
	15.8	0.998674
	15.81	0.999421
	15.82	1.00024
	15.83	1.00115
	15.84	1.00215
	15.85	1.0032
	15.86	1.00426
	15.87	1.00528
	15.88	1.00625
	15.89	1.00713
	15.9	1.00796
	15.91	1.00877
	15.92	1.00959
	15.93	1.01047
	15.94	1.01144
	15.95	1.0125
	15.96	1.01362
	15.97	1.01478
	15.98	1.01592
	15.99	1.01703
	16	1.01808
	16.01	1.01907
	16.02	1.02004
	16.03	1.02103
	16.04	1.02205
	16.05	1.02314
	16.06	1.0243
	16.07	1.0255
	16.08	1.0267
	16.09	1.02788
	16.1	1.02899
	16.11	1.03004
	16.12	1.03104
	16.13	1.03202
	16.14	1.03302
	16.15	1.03409
	16.16	1.03526
	16.17	1.03653
	16.18	1.03788
	16.19	1.03926
	16.2	1.04061
	16.21	1.0419
	16.22	1.04308
	16.23	1.04416
	16.24	1.04514
	16.25	1.04607
	16.26	1.04699
	16.27	1.04793
	16.28	1.04892
	16.29	1.04998
	16.3	1.05107
	16.31	1.05218
	16.32	1.05328
	16.33	1.05435
	16.34	1.05536
	16.35	1.05634
	16.36	1.05729
	16.37	1.05825
	16.38	1.05922
	16.39	1.06023
	16.4	1.06127
	16.41	1.06234
	16.42	1.06339
	16.43	1.06441
	16.44	1.06538
	16.45	1.06629
	16.46	1.06713
	16.47	1.06792
	16.48	1.06867
	16.49	1.0694
	16.5	1.07014
	16.51	1.07088
	16.52	1.07163
	16.53	1.07238
	16.54	1.07312
	16.55	1.07384
	16.56	1.07453
	16.57	1.0752
	16.58	1.07582
	16.59	1.0764
	16.6	1.07694
	16.61	1.07744
	16.62	1.07789
	16.63	1.07831
	16.64	1.0787
	16.65	1.07906
	16.66	1.07942
	16.67	1.07978
	16.68	1.08014
	16.69	1.08049
	16.7	1.08083
	16.71	1.08113
	16.72	1.08136
	16.73	1.0815
	16.74	1.08154
	16.75	1.08147
	16.76	1.08132
	16.77	1.08112
	16.78	1.08091
	16.79	1.08073
	16.8	1.08059
	16.81	1.08051
	16.82	1.08045
	16.83	1.08039
	16.84	1.0803
	16.85	1.08012
	16.86	1.07984
	16.87	1.07945
	16.88	1.07897
	16.89	1.07843
	16.9	1.07788
	16.91	1.07734
	16.92	1.07684
	16.93	1.07636
	16.94	1.07589
	16.95	1.07538
	16.96	1.0748
	16.97	1.07411
	16.98	1.0733
	16.99	1.07238
	17	1.07137
	17.01	1.07031
	17.02	1.06925
	17.03	1.06822
	17.04	1.06723
	17.05	1.06628
	17.06	1.06535
	17.07	1.06439
	17.08	1.06337
	17.09	1.06228
	17.1	1.06111
	17.11	1.05986
	17.12	1.05857
	17.13	1.05726
	17.14	1.05596
	17.15	1.0547
	17.16	1.05346
	17.17	1.05223
	17.18	1.05099
	17.19	1.04972
	17.2	1.04838
	17.21	1.04698
	17.22	1.04551
	17.23	1.04399
	17.24	1.04243
	17.25	1.04087
	17.26	1.03931
	17.27	1.03775
	17.28	1.0362
	17.29	1.03465
	17.3	1.03308
	17.31	1.0315
	17.32	1.0299
	17.33	1.02829
	17.34	1.02668
	17.35	1.02508
	17.36	1.0235
	17.37	1.02193
	17.38	1.02038
	17.39	1.01881
	17.4	1.01722
	17.41	1.01559
	17.42	1.01393
	17.43	1.01224
	17.44	1.01054
	17.45	1.00885
	17.46	1.00719
	17.47	1.00557
	17.48	1.00398
	17.49	1.00243
	17.5	1.00088
	17.51	0.999324
	17.52	0.997745
	17.53	0.996134
	17.54	0.994493
	17.55	0.992834
	17.56	0.991175
	17.57	0.989531
	17.58	0.987916
	17.59	0.986332
	17.6	0.984776
	17.61	0.983237
	17.62	0.981701
	17.63	0.980159
	17.64	0.978608
	17.65	0.977053
	17.66	0.975506
	17.67	0.973982
	17.68	0.972497
	17.69	0.97106
	17.7	0.969672
	17.71	0.968327
	17.72	0.967011
	17.73	0.965709
	17.74	0.964409
	17.75	0.963104
	17.76	0.961795
	17.77	0.960489
	17.78	0.959198
	17.79	0.957937
	17.8	0.956713
	17.81	0.95553
	17.82	0.954389
	17.83	0.953281
	17.84	0.952201
	17.85	0.951142
	17.86	0.950102
	17.87	0.949082
	17.88	0.948086
	17.89	0.947119
	17.9	0.946183
	17.91	0.945276
	17.92	0.944391
	17.93	0.943518
	17.94	0.942646
	17.95	0.941769
	17.96	0.940885
	17.97	0.940003
	17.98	0.939135
	17.99	0.9383
	18	0.937516
	18.01	0.936795
	18.02	0.936141
	18.03	0.935547
	18.04	0.935
	18.05	0.934479
	18.06	0.933964
	18.07	0.93344
	18.08	0.9329
	18.09	0.932348
	18.1	0.931796
	18.11	0.931264
	18.12	0.930771
	18.13	0.930333
	18.14	0.929959
	18.15	0.92965
	18.16	0.929397
	18.17	0.929188
	18.18	0.92901
	18.19	0.92885
	18.2	0.928699
	18.21	0.928556
	18.22	0.928423
	18.23	0.928304
	18.24	0.928206
	18.25	0.92813
	18.26	0.92808
	18.27	0.928054
	18.28	0.928049
	18.29	0.928063
	18.3	0.928096
	18.31	0.928149
	18.32	0.928227
	18.33	0.928332
	18.34	0.928469
	18.35	0.928637
	18.36	0.928835
	18.37	0.929055
	18.38	0.92929
	18.39	0.929533
	18.4	0.929778
	18.41	0.930027
	18.42	0.930283
	18.43	0.930557
	18.44	0.930858
	18.45	0.931197
	18.46	0.931579
	18.47	0.932004
	18.48	0.932465
	18.49	0.932952
	18.5	0.93345
	18.51	0.933948
	18.52	0.934438
	18.53	0.934918
	18.54	0.935394
	18.55	0.935877
	18.56	0.936381
	18.57	0.936918
	18.58	0.937497
	18.59	0.938121
	18.6	0.938784
	18.61	0.939477
	18.62	0.940188
	18.63	0.940904
	18.64	0.941615
	18.65	0.94232
	18.66	0.943017
	18.67	0.943715
	18.68	0.944421
	18.69	0.945144
	18.7	0.94589
	18.71	0.946662
	18.72	0.947459
	18.73	0.948281
	18.74	0.949122
	18.75	0.949979
	18.76	0.950852
	18.77	0.951737
	18.78	0.952636
	18.79	0.953546
	18.8	0.954467
	18.81	0.955392
	18.82	0.956318
	18.83	0.957239
	18.84	0.958152
	18.85	0.959059
	18.86	0.959963
	18.87	0.960873
	18.88	0.961799
	18.89	0.962751
	18.9	0.963737
	18.91	0.964758
	18.92	0.965809
	18.93	0.966883
	18.94	0.967966
	18.95	0.969046
	18.96	0.970114
	18.97	0.971165
	18.98	0.972199
	18.99	0.973222
	19	0.974243
	19.01	0.97527
	19.02	0.976308
	19.03	0.977361
	19.04	0.978426
	19.05	0.9795
	19.06	0.980578
	19.07	0.981654
	19.08	0.982726
	19.09	0.983796
	19.1	0.984863
	19.11	0.985933
	19.12	0.987005
	19.13	0.98808
	19.14	0.989156
	19.15	0.990229
	19.16	0.991295
	19.17	0.992353
	19.18	0.993404
	19.19	0.994453
	19.2	0.995508
	19.21	0.996576
	19.22	0.997663
	19.23	0.998771
	19.24	0.999897
	19.25	1.00104
	19.26	1.00218
	19.27	1.00331
	19.28	1.00443
	19.29	1.00553
	19.3	1.00661
	19.31	1.00767
	19.32	1.0087
[truncated: 567 more rows]

## Sheet: Figure 6a
	Quench rate:	1000000000000					Quench rate:	2000000000000					Quench rate:	5000000000000					Quench rate:	10000000000000
[truncated: 102 more rows]

[truncated: 1 more sheets: Figure 6g+h+i+j]
